# Supplementary material for: A simple Turing reaction–diffusion model explains how PLK4 breaks symmetry during centriole duplication and assembly
Source: PLoS Biol. 2023 Nov 20;21(11):e3002391. doi: 10.1371/journal.pbio.3002391 (PMC10659181; doi:10.1371/journal.pbio.3002391)
Supplement: S1 Data — The 3 sheets in the.xlsx file corresponds to the 3 subfigures (Fig 2B–2D). Each sheet contains 4 pairs of columns, with each pair of columns corresponding to a single subplot of the figure, given in chronological order. Within each pair, the first column contains the data for the activator, A, and the second column contains the data for the inhibitor, I, at that time point. (XLSX) [file pbio.3002391.s003.xlsx]

## Sheet: Figure 2B
	Subplot 1			Subplot 2			Subplot 3			Subplot 4
	A	I		A	I		A	I		A	I
	2.27154	2.04851		2.04136	1.93312		0.00110212	2.26932		1.99389e-13	2.51311
	2.03392	1.84455		2.06027	1.93366		0.0014423	2.26597		1.02336e-12	2.51828
	2.50147	1.9314		2.00784	1.93435		0.00181227	2.26549		5.24821e-12	2.52664
	1.82347	1.67021		1.90808	1.93524		0.00225711	2.26789		2.57309e-11	2.53819
	2.17751	1.67359		1.90153	1.93645		0.00300525	2.27315		1.26225e-10	2.55294
	2.14688	1.91045		1.96795	1.93798		0.00476077	2.2813		6.24657e-10	2.57092
	2.27023	2.02718		2.02384	1.93976		0.00962234	2.29233		3.0997e-09	2.59215
	2.26883	2.37944		2.01019	1.94173		0.0239654	2.30625		1.54258e-08	2.61665
	2.00973	1.76454		1.97235	1.94392		0.0667207	2.32307		7.70091e-08	2.64446
	2.19339	1.92604		2.01537	1.94636		0.187563	2.34275		3.85803e-07	2.67561
	2.16373	1.87503		2.14987	1.94901		0.473318	2.36518		1.94034e-06	2.71014
	2.3381	1.52516		2.33804	1.95172		0.926776	2.39003		9.80048e-06	2.74809
	2.44052	1.80763		2.49199	1.95428		1.28842	2.41678		4.97313e-05	2.78951
	2.44404	1.55132		2.53671	1.95654		1.26117	2.44501		0.000253615	2.83446
	2.31829	1.72734		2.45692	1.95844		0.874146	2.47478		0.00130011	2.88299
	2.60345	1.90525		2.27117	1.96007		0.446398	2.50662		0.00669755	2.93516
	1.70305	1.66108		2.05451	1.96164		0.210257	2.54108		0.0345696	2.99103
	2.38968	1.6801		1.9741	1.96339		0.181619	2.57851		0.1759	3.05063
	2.27013	1.88933		1.92836	1.96542		0.449823	2.61899		0.819814	3.11384
	1.91231	2.18039		1.9281	1.96776		1.475	2.66224		2.86135	3.17984
	2.10461	1.74511		2.1405	1.97043		3.78149	2.70699		6.60406	3.24583
	2.27538	1.96084		2.56946	1.97319		7.0144	2.75028		11.1895	3.30653
	2.98725	1.84798		2.95907	1.97558		10.1171	2.7879		15.3877	3.35534
	2.80928	2.10188		2.99274	1.97715		12.0476	2.81575		18.1826	3.38613
	1.90302	1.68472		2.81312	1.97788		12.2696	2.83124		18.9818	3.39478
	2.86768	1.89678		2.70409	1.97795		10.8993	2.83406		17.6296	3.38011
	2.35959	1.99509		2.53628	1.97751		8.56253	2.82602		14.3932	3.34411
	2.18613	2.09871		2.34166	1.97672		6.08104	2.81022		9.98104	3.29156
	2.35724	2.18258		2.22258	1.97581		4.13111	2.78997		5.49799	3.22887
	2.15491	1.90687		2.19949	1.9749		3.01682	2.76784		2.15128	3.16246
	2.17269	1.60862		2.31337	1.97403		2.67479	2.74527		0.558425	3.09702
	2.52773	1.75028		2.51211	1.97306		2.85963	2.72271		0.1155	3.03472
	2.50999	1.68992		2.61966	1.97177		3.29649	2.69989		0.0225381	2.97609
	2.51178	2.33501		2.54747	1.97005		3.75827	2.67623		0.00436588	2.92119
	2.34773	1.77424		2.35803	1.96797		4.11467	2.65112		0.000848494	2.86998
	1.93435	2.03206		2.24454	1.96574		4.31489	2.62409		0.000165744	2.82239
	2.35779	1.85425		2.3352	1.96348		4.30992	2.59487		3.25441e-05	2.77837
	2.55865	2.05863		2.47598	1.96109		4.00108	2.56347		6.42144e-06	2.73785
	2.30756	1.74602		2.5106	1.95842		3.29481	2.53026		1.27282e-06	2.7008
	2.42763	1.62551		2.45414	1.95542		2.25019	2.49613		2.53344e-07	2.66716
	2.35991	1.62171		2.32379	1.95215		1.17565	2.46236		5.0618e-08	2.63688
	2.13324	1.98292		2.16758	1.94875		0.453025	2.43025		1.01482e-08	2.60994
	2.26465	1.85709		2.05204	1.9454		0.142953	2.40067		2.04076e-09	2.5863
	2.0268	1.85356		1.96802	1.94222		0.0422671	2.37395		4.11518e-10	2.56592
	2.39545	2.15896		1.87609	1.93929		0.0125794	2.3502		8.3227e-11	2.54878
	1.94764	1.94575		1.71205	1.93672		0.00395339	2.3294		1.69608e-11	2.53486
	1.96485	1.92802		1.56516	1.93468		0.001437	2.31156		3.45152e-12	2.52415
	2.02191	2.1908		1.51421	1.93333		0.000748238	2.29665		6.75263e-13	2.51663
	1.55226	1.73853		1.62149	1.93273		0.000662724	2.28465		1.37863e-13	2.51228
	2.51644	2.02233		1.87941	1.93275		0.000821456	2.27554		6.74749e-14	2.51111

## Sheet: Figure 2C
	Subplot 1			Subplot 2			Subplot 3			Subplot 4
	A	I		A	I		A	I		A	I
	5.2385	11.3133		5.823	11.404		9.85562	12.9886		5.01848e-11	12.3927
	5.41236	11.1683		5.39148	11.395		3.81006	12.9053		4.37504e-10	12.4125
	5.25852	11.1428		4.86834	11.3862		0.681065	12.8275		3.92997e-09	12.4481
	4.45489	11.0454		4.44177	11.3788		0.0837349	12.7641		3.53532e-08	12.4994
	5.24575	11.4169		4.30387	11.3742		0.00970937	12.7166		3.18536e-07	12.5665
	4.95106	11.449		4.21365	11.3725		0.0011243	12.6852		2.87598e-06	12.6494
	4.87123	12.3316		4.09916	11.374		0.000141089	12.6698		2.60331e-05	12.7484
	4.77554	13.1299		4.06967	11.3791		8.8868e-05	12.6705		0.00023636	12.8635
	5.11188	11.9225		4.24316	11.3879		0.000520485	12.6873		0.00215314	12.9948
	4.31858	11.1517		4.72415	11.3998		0.00373673	12.72		0.0196598	13.1425
	5.92068	12.1028		5.46921	11.4137		0.0274372	12.7689		0.177641	13.3068
	5.8538	11.983		5.80461	11.4275		0.200944	12.8339		1.42789	13.4874
	4.92046	11.3678		5.63675	11.4403		1.28487	12.9145		6.57239	13.6809
	5.45405	11.351		5.46872	11.4527		4.62558	13.0079		15.1239	13.8725
	5.10595	10.4815		5.44726	11.465		9.3548	13.1045		23.4277	14.0372
	5.5639	12.551		5.59043	11.4774		13.7717	13.191		28.0143	14.1502
	5.07582	11.2389		5.87735	11.4895		16.4506	13.2547		27.1774	14.198
	5.66458	10.5767		6.35953	11.5005		16.38	13.2879		21.3254	14.1828
	5.79926	12.9299		6.70235	11.5091		13.2954	13.2907		12.756	14.1222
	6.32442	11.1346		6.43335	11.5145		8.1413	13.2721		4.95242	14.0415
	5.29517	10.7197		5.49839	11.5173		3.12195	13.2469		0.923387	13.964
	4.24529	11.056		4.74905	11.52		0.574979	13.2294		0.110571	13.9013
	4.94662	10.4248		4.85424	11.5248		0.0755622	13.2271		0.0122461	13.8559
	6.13148	10.1147		5.39616	11.5312		0.00998834	13.2412		0.00135241	13.8279
	4.82104	14.2679		5.77021	11.5379		0.00412133	13.2721		0.000219057	13.8174
	5.91892	13.2763		6.07531	11.5438		0.0187187	13.3198		0.000666662	13.8244
	5.46699	11.7409		6.10572	11.5482		0.127911	13.3842		0.00591578	13.8488
	6.17582	9.95869		5.72655	11.5509		0.845042	13.4653		0.0535641	13.8906
	4.34111	10.4048		5.17234	11.553		3.68332	13.5609		0.466727	13.9499
	5.29324	11.1895		5.25664	11.556		8.81836	13.663		3.08946	14.0254
	4.74776	12.2921		6.09871	11.5596		14.7765	13.7566		9.83388	14.1095
	6.97032	9.87339		7.16077	11.5616		19.7485	13.8244		18.5186	14.1823
	5.84562	8.73676		7.38278	11.5591		22.2219	13.8517		25.6349	14.2179
	6.14464	9.74001		6.76462	11.5516		21.4235	13.8312		28.4287	14.1951
	4.82858	11.7705		5.88929	11.5407		17.5152	13.7653		25.7936	14.1057
	5.14695	11.8364		5.51574	11.5287		11.567	13.6656		18.6114	13.9576
	5.25287	11.9051		5.68987	11.5166		5.43426	13.5494		9.70561	13.7723
	5.99315	11.2422		5.93435	11.504		1.36582	13.4345		2.89823	13.5759
	5.24995	11.5999		5.75929	11.4901		0.193067	13.3328		0.420567	13.3883
	5.77883	10.8483		5.21528	11.4755		0.02397	13.2473		0.0476222	13.2164
	4.29202	12.3725		4.57011	11.4616		0.0030449	13.1785		0.0052291	13.061
	5.20892	9.83957		4.2976	11.4501		0.0011559	13.1265		0.000574304	12.9221
	4.95526	11.9089		4.33016	11.4416		0.00680651	13.091		6.32854e-05	12.7996
	4.54839	10.4239		4.67131	11.4362		0.0579967	13.0721		6.99647e-06	12.6932
	5.67431	11.0092		5.2671	11.4329		0.477601	13.0696		7.75676e-07	12.6028
	5.55227	12.0203		5.62891	11.43		2.94306	13.0823		8.61985e-08	12.5284
	5.41808	12.5742		5.661	11.4267		8.54538	13.1032		9.59679e-09	12.4698
	4.67981	10.1176		5.73738	11.4228		14.4274	13.1162		1.06997e-09	12.427
	6.00885	12.8266		6.04678	11.4182		17.2434	13.1046		1.19987e-10	12.3999
	5.5891	12.1426		6.10436	11.412		15.401	13.0603		1.87494e-11	12.3885

## Sheet: Figure 2D
	Subplot 1			Subplot 2			Subplot 3			Subplot 4
	A	I		A	I		A	I		A	I
	79.0985	90.7835		74.0441	97.5785		78.5121	97.5012		78.9968	97.5155
	55.0695	91.162		73.3717	97.5977		78.563	97.5025		78.9971	97.5156
	75.3896	109.14		75.7994	97.6262		78.6394	97.5045		78.9975	97.5156
	88.8153	81.7978		79.0854	97.6602		78.7358	97.5071		78.9981	97.5156
	70.5731	97.2771		80.9243	97.6946		78.8457	97.51		78.9988	97.5156
	86.3765	78.5113		82.0728	97.7266		78.9619	97.5132		78.9996	97.5156
	81.7675	107.467		82.0057	97.7545		79.0772	97.5165		79.0004	97.5156
	78.7709	105.919		80.7394	97.7782		79.1851	97.5196		79.0012	97.5157
	80.4414	97.527		79.173	97.7999		79.2796	97.5225		79.0019	97.5157
	66.6361	96.8249		78.7376	97.8219		79.3559	97.5249		79.0025	97.5157
	78.3321	73.2705		80.6538	97.8451		79.4106	97.5268		79.0029	97.5157
	91.6712	103.183		82.8172	97.8663		79.4414	97.528		79.0032	97.5157
	79.7769	76.136		82.8603	97.8822		79.4475	97.5286		79.0032	97.5157
	79.3269	74.899		81.6617	97.8928		79.4291	97.5285		79.0031	97.5157
	80.4475	90.3563		80.5987	97.8999		79.3877	97.5277		79.0027	97.5157
	70.8648	97.2151		80.5476	97.9053		79.3257	97.5263		79.0022	97.5157
	86.4989	99.7814		81.7134	97.9089		79.2464	97.5244		79.0015	97.5157
	81.4258	101.674		82.4805	97.909		79.154	97.5221		79.0008	97.5156
	80.0679	93.8802		82.4375	97.9044		79.0535	97.5196		79	97.5156
	83.0704	95.2098		81.7158	97.8951		78.9502	97.517		78.9992	97.5156
	81.0651	117.25		80.206	97.8822		78.8499	97.5145		78.9984	97.5156
	71.5623	75.4931		78.7007	97.8682		78.7586	97.5122		78.9978	97.5156
	77.7175	119.256		78.4446	97.8553		78.6818	97.5103		78.9973	97.5156
	77.8462	100.807		79.2147	97.844		78.6248	97.5089		78.9969	97.5155
	74.7971	107.268		80.3538	97.833		78.5917	97.5081		78.9968	97.5155
	92.2886	81.2874		80.676	97.8205		78.5854	97.5079		78.9968	97.5155
	72.0817	91.7619		78.8787	97.8061		78.607	97.5084		78.9971	97.5156
	75.1779	94.8041		76.715	97.7925		78.6559	97.5094		78.9975	97.5156
	73.3752	101.638		75.4829	97.7832		78.7295	97.511		78.9981	97.5156
	69.7237	81.2286		75.8014	97.7799		78.8234	97.513		78.9988	97.5156
	77.4813	102.115		77.8049	97.7823		78.9316	97.5153		78.9996	97.5156
	76.8348	85.6885		80.3655	97.7872		79.0467	97.5177		79.0004	97.5156
	91.0876	98.1611		81.9972	97.7906		79.1609	97.52		79.0012	97.5157
	77.0327	103.877		81.9651	97.7899		79.266	97.5221		79.0019	97.5157
	70.5927	100.705		82.4159	97.7853		79.3544	97.5237		79.0025	97.5157
	91.6673	108.073		83.8392	97.7759		79.4195	97.5248		79.0029	97.5157
	88.754	107.326		83.2361	97.7597		79.4565	97.5253		79.0032	97.5157
	77.186	91.1683		80.1108	97.7374		79.4623	97.525		79.0032	97.5157
	67.1013	100.022		77.3479	97.7141		79.4361	97.5241		79.0031	97.5157
	75.4874	88.3065		77.146	97.6938		79.3793	97.5224		79.0027	97.5157
	77.7681	84.6261		78.56	97.6771		79.2954	97.5202		79.0022	97.5157
	81.1809	106.534		79.9866	97.6617		79.1901	97.5175		79.0015	97.5157
	76.9368	97.5161		80.6797	97.6452		79.0705	97.5145		79.0008	97.5156
	82.503	96.9801		80.4962	97.6267		78.9445	97.5115		79	97.5156
	82.096	106.401		78.8402	97.6064		78.8207	97.5085		78.9992	97.5156
	69.1196	103.314		76.3376	97.5869		78.7076	97.5057		78.9984	97.5156
	71.5111	100.931		74.9321	97.5721		78.6127	97.5035		78.9978	97.5156
	73.1453	109.708		74.9866	97.5641		78.5423	97.5018		78.9973	97.5156
	74.9882	106.583		75.5202	97.5629		78.5009	97.5008		78.9969	97.5155
	76.4675	99.8537		75.3358	97.5676		78.4908	97.5006		78.9968	97.5155
