# Supplementary material for: A simple Turing reaction–diffusion model explains how PLK4 breaks symmetry during centriole duplication and assembly
Source: PLoS Biol. 2023 Nov 20;21(11):e3002391. doi: 10.1371/journal.pbio.3002391 (PMC10659181; doi:10.1371/journal.pbio.3002391)
Supplement: S3 Data — The 3 sheets in the.xlsx file corresponds to the 3 subfigures (Fig 4B–4D). Each sheet contains 4 pairs of columns, with each pair of columns corresponding to a single subplot of the figure, given in chronological order. Within each pair, the first column contains the data for the activator, A, and the second column contains the data for the inhibitor, I, at that time point. (XLSX) [file pbio.3002391.s005.xlsx]

## Sheet: Figure 4B
	Subplot 1			Subplot 2			Subplot 3			Subplot 4
	A	I		A	I		A	I		A	I
	1.27209	0.283621		1.33409	0.279488		0.611807	0.250064		1.5952e-05	0.125331
	1.56451	0.296976		1.34109	0.279431		0.6424	0.250019		2.12317e-05	0.124842
	1.14046	0.256814		1.32061	0.279351		0.669115	0.249742		3.29093e-05	0.124061
	1.36189	0.257334		1.28166	0.279239		0.691328	0.249237		5.66559e-05	0.122988
	1.34274	0.293755		1.27902	0.279083		0.711922	0.248507		0.000103895	0.121622
	1.41988	0.311702		1.30506	0.278882		0.736072	0.247555		0.000197269	0.119963
	1.41901	0.365868		1.32725	0.278643		0.769882	0.246386		0.000381451	0.118011
	1.25696	0.271319		1.32237	0.278375		0.819206	0.245003		0.000744414	0.115766
	1.37183	0.296152		1.30802	0.278075		0.888104	0.243416		0.00145926	0.113227
	1.35327	0.288308		1.32536	0.277738		0.976156	0.241637		0.00286638	0.110393
	1.46233	0.234512		1.37889	0.27737		1.07493	0.239684		0.00563462	0.107265
	1.52639	0.277945		1.45424	0.276989		1.16614	0.237578		0.0110771	0.103841
	1.52859	0.238534		1.51668	0.276623		1.22584	0.23534		0.0217681	0.100121
	1.44994	0.265599		1.53564	0.276296		1.23645	0.232984		0.0427417	0.0961038
	1.6283	0.292955		1.50476	0.276015		1.19982	0.230511		0.0837973	0.0917894
	1.06515	0.255411		1.43192	0.275767		1.14023	0.227908		0.163851	0.0871768
	1.49459	0.258336		1.34695	0.275523		1.09556	0.225158		0.318847	0.082266
	1.41982	0.290507		1.31569	0.275253		1.10729	0.222247		0.615122	0.077059
	1.19603	0.33526		1.29867	0.274946		1.21798	0.219175		1.16845	0.0715645
	1.3163	0.268331		1.30068	0.274595		1.47394	0.215965		2.15984	0.0658141
	1.4231	0.301502		1.38875	0.2742		1.92092	0.212687		3.81106	0.0599057
	1.86833	0.284148		1.56709	0.273793		2.57114	0.209486		6.23746	0.0541051
	1.75702	0.323188		1.73297	0.27344		3.32435	0.206647		9.12574	0.0489962
	1.19022	0.259046		1.74714	0.273212		3.90297	0.204595		11.5044	0.0455137
	1.79355	0.291652		1.66958	0.273115		3.99565	0.203723		12.1982	0.0445777
	1.47577	0.306768		1.62249	0.273116		3.58566	0.204095		10.8142	0.0464766
	1.36728	0.322701		1.55167	0.273192		2.9611	0.205414		8.11555	0.0506435
	1.47431	0.335597		1.47098	0.273316		2.39859	0.20729		5.31096	0.0560843
	1.34776	0.293204		1.42199	0.273457		2.0107	0.209437		3.14893	0.0619693
	1.35888	0.247345		1.41234	0.273595		1.7955	0.211691		1.75114	0.0678413
	1.58094	0.269127		1.4582	0.273729		1.70868	0.213976		0.936789	0.0735089
	1.56984	0.259845		1.53884	0.273874		1.6989	0.216265		0.490021	0.0789052
	1.57096	0.359035		1.58254	0.274063		1.72076	0.218559		0.253103	0.0840095
	1.46836	0.27281		1.55237	0.274313		1.74172	0.22087		0.129818	0.0888166
	1.20982	0.312453		1.47447	0.274613		1.74539	0.223209		0.0663288	0.0933253
	1.47465	0.285112		1.42768	0.274932		1.72745	0.225582		0.0338193	0.0975361
	1.60027	0.316538		1.46292	0.275253		1.68634	0.227986		0.0172253	0.10145
	1.44323	0.268471		1.51843	0.27559		1.61693	0.230411		0.00877011	0.105066
	1.51833	0.249941		1.53082	0.275965		1.51295	0.232836		0.00446634	0.108387
	1.47598	0.249357		1.50645	0.276383		1.37471	0.235227		0.00227701	0.111413
	1.33421	0.304898		1.45271	0.276836		1.21344	0.237545		0.00116366	0.114144
	1.4164	0.28555		1.38922	0.277303		1.04749	0.239745		0.000597524	0.116581
	1.26763	0.285007		1.34243	0.27776		0.894551	0.241786		0.000309543	0.118724
	1.4982	0.331966		1.30854	0.278193		0.766391	0.243636		0.000162916	0.120574
	1.21813	0.299183		1.2719	0.278589		0.668297	0.245271		8.81263e-05	0.122131
	1.22889	0.296456		1.20722	0.278936		0.60102	0.246676		4.98834e-05	0.123395
	1.26458	0.336861		1.14926	0.279213		0.562795	0.247842		3.03108e-05	0.124366
	0.970839	0.26732		1.1291	0.279404		0.550293	0.248764		2.04126e-05	0.125046
	1.57388	0.310957		1.1712	0.279501		0.558698	0.24944		1.57705e-05	0.125433
				1.27157	0.279518		0.581647	0.249872		1.44278e-05	0.125528

## Sheet: Figure 4C
	Subplot 1			Subplot 2			Subplot 3			Subplot 4
	A	I		A	I		A	I		A	I
	3.11271	0.123816		3.27847	0.128614		3.58469	0.125869		0.0068921	0.103121
	3.21602	0.122229		3.15591	0.12893		3.18365	0.126936		0.00837756	0.102306
	3.12461	0.121949		3.00977	0.129247		2.77063	0.128004		0.0122396	0.100879
	2.64709	0.120884		2.89193	0.129511		2.41835	0.128931		0.0208877	0.0988388
	3.11702	0.124949		2.85425	0.129681		2.16328	0.129606		0.0394043	0.0961854
	2.94191	0.125302		2.83008	0.129745		2.01612	0.129962		0.0782559	0.0929184
	2.89448	0.13496		2.79952	0.129693		1.97507	0.129961		0.158728	0.0890373
	2.83762	0.143698		2.79255	0.129516		2.03349	0.129593		0.323378	0.0845421
	3.03747	0.130483		2.84209	0.12921		2.18104	0.128871		0.654618	0.0794351
	2.56609	0.122048		2.97785	0.128791		2.40116	0.127832		1.30237	0.0737273
	3.51806	0.132456		3.18775	0.128306		2.66925	0.126534		2.50624	0.0674607
	3.47832	0.131145		3.2813	0.127831		2.95625	0.125056		4.54743	0.0607756
	2.92373	0.124413		3.23067	0.1274		3.23748	0.123487		7.48842	0.0540654
	3.24079	0.124229		3.18078	0.126991		3.49947	0.121922		10.6774	0.0481698
	3.03395	0.114712		3.17362	0.126583		3.73554	0.120455		12.6689	0.044253
	3.30606	0.137361		3.21413	0.12617		3.93038	0.119175		12.3378	0.0430776
	3.01605	0.123001		3.29699	0.125767		4.04875	0.118156		9.99453	0.0443851
	3.36588	0.115755		3.43825	0.125403		4.04618	0.117445		6.95284	0.0471698
	3.44591	0.141509		3.54111	0.125133		3.90192	0.117035		4.32696	0.0504121
	3.75796	0.12186		3.46474	0.124998		3.64595	0.116857		2.50449	0.0534795
	3.14638	0.117319		3.19521	0.124965		3.35001	0.116806		1.39174	0.0560844
	2.52254	0.121		2.98182	0.124929		3.08995	0.116764		0.764537	0.0581199
	2.93927	0.114092		3.00903	0.124809		2.91379	0.11664		0.434278	0.0595509
	3.64332	0.110698		3.15991	0.124617		2.83357	0.116375		0.281659	0.0603671
	2.86465	0.156152		3.26459	0.124405		2.83616	0.115942		0.245797	0.0605655
	3.51701	0.1453		3.35079	0.124213		2.90169	0.115339		0.310053	0.0601456
	3.24847	0.128496		3.35862	0.124072		3.02093	0.114586		0.496529	0.0591084
	3.66966	0.108991		3.24973	0.123986		3.20275	0.113717		0.870763	0.0574578
	2.57948	0.113873		3.09196	0.123912		3.46545	0.112789		1.55328	0.0552074
	3.14524	0.122461		3.11587	0.123789		3.8125	0.111892		2.72403	0.052399
	2.82111	0.134528		3.35968	0.123628		4.20335	0.111152		4.57924	0.0491534
	4.14176	0.108057		3.67305	0.123518		4.54163	0.11073		7.16875	0.045774
	3.47346	0.0956176		3.73539	0.123589		4.7075	0.110778		10.0988	0.0428862
	3.65114	0.106597		3.54759	0.123868		4.62973	0.111377		12.3717	0.0414472
	2.86914	0.12882		3.29001	0.124276		4.3346	0.112494		12.838	0.0423897
	3.05831	0.129541		3.1814	0.124713		3.91832	0.114		11.1305	0.0460185
	3.12124	0.130293		3.23098	0.125139		3.47955	0.115724		8.10876	0.0517251
	3.56112	0.123038		3.30182	0.125576		3.07999	0.117501		5.1148	0.0584208
	3.11951	0.126952		3.25295	0.126053		2.74734	0.119195		2.9138	0.0652199
	3.43377	0.118726		3.10064	0.126553		2.4944	0.120704		1.55709	0.0716618
	2.55031	0.135408		2.92126	0.127022		2.33224	0.12196		0.801942	0.0775677
	3.09513	0.107687		2.84532	0.127396		2.27312	0.122921		0.405096	0.0828801
	2.94441	0.130335		2.8546	0.127651		2.32778	0.123574		0.203109	0.0875827
	2.70265	0.114082		2.95029	0.127791		2.50073	0.123935		0.10216	0.0916718
	3.37166	0.120487		3.11741	0.12785		2.78366	0.124054		0.0522849	0.0951468
	3.29915	0.131553		3.21971	0.12789		3.14607	0.12402		0.0278634	0.098008
	3.21941	0.137616		3.22962	0.127951		3.52583	0.123958		0.0160168	0.100256
	2.78074	0.110729		3.25328	0.128036		3.83062	0.124018		0.0103496	0.101891
	3.57045	0.140378		3.34345	0.128155		3.96418	0.12433		0.00774015	0.102913
	3.32103	0.132892		3.35988	0.128345		3.87392	0.12496		0.00675055	0.103323

## Sheet: Figure 4D
	Subplot 1			Subplot 2			Subplot 3			Subplot 4
	A	I		A	I		A	I		A	I
	0	1.66153		0	1.65821		0	1.6659		0	1.66667
	0	1.70539		0	1.65821		0	1.6659		0	1.66667
	0	1.73773		0	1.65821		0	1.6659		0	1.66667
	0	1.60453		0	1.65821		0	1.6659		0	1.66667
	0	1.62726		0	1.65821		0	1.6659		0	1.66667
	0	2.00395		0	1.65821		0	1.6659		0	1.66667
	0	1.29027		0	1.65821		0	1.6659		0	1.66667
	0	2.03824		0	1.65821		0	1.6659		0	1.66667
	0	1.72293		0	1.65821		0	1.6659		0	1.66667
	0	1.83334		0	1.65821		0	1.6659		0	1.66667
	0	1.38931		0	1.65821		0	1.6659		0	1.66667
	0	1.56833		0	1.65821		0	1.6659		0	1.66667
	0	1.62032		0	1.65821		0	1.6659		0	1.66667
	0	1.73712		0	1.65821		0	1.6659		0	1.66667
	0	1.3883		0	1.65821		0	1.6659		0	1.66667
	0	1.74527		0	1.65821		0	1.6659		0	1.66667
	0	1.46453		0	1.65821		0	1.6659		0	1.66667
	0	1.6777		0	1.65821		0	1.6659		0	1.66667
	0	1.77539		0	1.65821		0	1.6659		0	1.66667
	0	1.72118		0	1.65821		0	1.6659		0	1.66667
	0	1.84711		0	1.65821		0	1.6659		0	1.66667
	0	1.83435		0	1.65821		0	1.6659		0	1.66667
	0	1.55818		0	1.65821		0	1.6659		0	1.66667
	0	1.70951		0	1.65821		0	1.6659		0	1.66667
	0	1.50927		0	1.65821		0	1.6659		0	1.66667
	0	1.44637		0	1.65821		0	1.6659		0	1.66667
	0	1.8208		0	1.65821		0	1.6659		0	1.66667
	0	1.66667		0	1.65821		0	1.6659		0	1.66667
	0	1.65751		0	1.65821		0	1.6659		0	1.66667
	0	1.81852		0	1.65821		0	1.6659		0	1.66667
	0	1.76576		0	1.65821		0	1.6659		0	1.66667
	0	1.72503		0	1.65821		0	1.6659		0	1.66667
	0	1.87504		0	1.65821		0	1.6659		0	1.66667
	0	1.82163		0	1.65821		0	1.6659		0	1.66667
	0	1.70663		0	1.65821		0	1.6659		0	1.66667
	0	1.55161		0	1.65821		0	1.6659		0	1.66667
	0	1.55807		0	1.65821		0	1.6659		0	1.66667
	0	1.86535		0	1.65821		0	1.6659		0	1.66667
	0	1.39803		0	1.65821		0	1.6659		0	1.66667
	0	1.66259		0	1.65821		0	1.6659		0	1.66667
	0	1.34186		0	1.65821		0	1.6659		0	1.66667
	0	1.83675		0	1.65821		0	1.6659		0	1.66667
	0	1.81029		0	1.65821		0	1.6659		0	1.66667
	0	1.66686		0	1.65821		0	1.6659		0	1.66667
	0	1.65486		0	1.65821		0	1.6659		0	1.66667
	0	1.25229		0	1.65821		0	1.6659		0	1.66667
	0	1.76353		0	1.65821		0	1.6659		0	1.66667
	0	1.30126		0	1.65821		0	1.6659		0	1.66667
	0	1.28012		0	1.65821		0	1.6659		0	1.66667
	0	1.54431		0	1.65821		0	1.6659		0	1.66667
