# Supplementary material for: A simple Turing reaction–diffusion model explains how PLK4 breaks symmetry during centriole duplication and assembly
Source: PLoS Biol. 2023 Nov 20;21(11):e3002391. doi: 10.1371/journal.pbio.3002391 (PMC10659181; doi:10.1371/journal.pbio.3002391)
Supplement: S5 Data — The file contains 6 sheets corresponding to the 6 plots displayed in Fig 6 (Fig 6A–6F). Each sheet contains a single column vector of length 9 which reflects the values in the bar chart of the corresponding subfigure. (XLSX) [file pbio.3002391.s007.xlsx]

## Sheet: Figure 6A
2.60078
2.80218
3.35842
24.8205
3.35842
2.80218
2.60078
2.50315
2.50315

## Sheet: Figure 6B
12.5818
13.4404
39.7368
14.1405
14.1405
39.7368
13.4404
12.5818
12.3406

## Sheet: Figure 6C
176.422
176.702
176.638
176.408
176.346
176.551
176.707
176.557
176.311

## Sheet: Figure 6D
0.120906
0.15226
0.933467
12.3329
0.933467
0.15226
0.120906
0.126936
0.126936

## Sheet: Figure 6E
0.975953
12.8349
0.94865
0.181113
0.948651
12.8349
0.975954
0.149922
0.149922

## Sheet: Figure 6F
1.66667
1.66667
1.66667
1.66667
1.66667
1.66667
1.66667
1.66667
1.66667
