# Supplementary material for: A simple Turing reaction–diffusion model explains how PLK4 breaks symmetry during centriole duplication and assembly
Source: PLoS Biol. 2023 Nov 20;21(11):e3002391. doi: 10.1371/journal.pbio.3002391 (PMC10659181; doi:10.1371/journal.pbio.3002391)
Supplement: S6 Data — The.xlsx file contains 4 sheets corresponding to the 4 plots displayed in S1 Fig (S1A–S1D Fig). Each sheet contains a 101 × 101 matrix, with columns corresponding to x-axis values and rows corresponding to y-axis values in the appropriate parameter space (shown in S1A–S1D Fig). The numerical value at each point in the matrix reflects the number of peaks observed at that point in parameter space. A NaN entry reflects depletion of the species in addition to no symmetry breaking. (XLSX) [file pbio.3002391.s008.xlsx]

## Sheet: S1 A
NaN	NaN	NaN	NaN	NaN	NaN	NaN	NaN	NaN	NaN	NaN	NaN	NaN	NaN	NaN	NaN	NaN	NaN	NaN	NaN	NaN	NaN	NaN	NaN	NaN	NaN	NaN	NaN	NaN	NaN	NaN	NaN	NaN	NaN	NaN	NaN	NaN	NaN	NaN	NaN	NaN	NaN	NaN	NaN	NaN	NaN	NaN	NaN	NaN	NaN
0	0	0	0	0	0	0	0	0	0	0	0	0	0.2	0.8	1	1	1	1	1	1	1	0.9	0	0	0	NaN	NaN	NaN	NaN	NaN	NaN	NaN	NaN	NaN	NaN	NaN	NaN	NaN	NaN	NaN	NaN	NaN	NaN	NaN	NaN	NaN	NaN	NaN	NaN
0	0	0	0	0	0	0	0	0	0	0	0	0	0	1	1	1	1	1	1	1	1	1	1	1	1	1	1	1	1	1	1	1	1	1	0	0	NaN	NaN	NaN	NaN	NaN	NaN	NaN	NaN	NaN	NaN	NaN	NaN	NaN
0	0	0	0	0	0	0	0	0	0	0	0	0	0	0.1	1	1	1	1	1	1	1	1	1	1	1	1	1	1	1	1	1	1	1	1	1	1	1	1	1	1	1	1	0.95	0	NaN	NaN	NaN	NaN	NaN
0	0	0	0	0	0	0	0	0	0	0	0	0	0	0	0.4	1	1	1	1	1	1	1	1	1	1	1	1	1	1	1	1	1	1	1	1	1	1	1	1	1	1	1	1	1	1	1	1	1	1
0	0	0	0	0	0	0	0	0	0	0	0	0	0	0	0	0.9	1	1	1	1	1	1	1	1	1	1	1	1	1	1	1	1	1	1	1	1	1	1	1	1	1	1	1	1	1	1	1	1	1
0	0	0	0	0	0	0	0	0	0	0	0	0	0	0	0	0	0.95	1	1	1	1	1	1	1	1	1	1	1	1	1	1	1	1	1	1	1	1	1	1	1	1	1	1	1	1	1	1	1	1
0	0	0	0	0	0	0	0	0	0	0	0	0	0	0	0	0	0	1	1	1	1	1	1	1	1	1	1	1	1	1	1	1	1	1	1	1	1	1	1	1	1	1	1	1	1	1	1	1	1
0	0	0	0	0	0	0	0	0	0	0	0	0	0	0	0	0	0	0.55	1	1	1	1	1	1	1	1	1	1	1	1	1	1	1	1	1	1	1	1	1	1	1	1	1	1	1	1	1	1	1
0	0	0	0	0	0	0	0	0	0	0	0	0	0	0	0	0	0	0	0.95	1	1	1	1	1	1	1	1	1	1	1	1	1	1	1	1	1	1	1	1	1	1	1	1	1	1	1	1	1	1
0	0	0	0	0	0	0	0	0	0	0	0	0	0	0	0	0	0	0	0	1	1	1	1	1	1	1	1	1	1	1	1	1	1	1	1	1	1	1	1	1	1	1	1	1	1	1	1	1	1
0	0	0	0	0	0	0	0	0	0	0	0	0	0	0	0	0	0	0	0	0.85	1	1	1	1	1	1	1	1	1	1	1	1	1	1	1	1	1	1	1	1	1	1	1	1	1	1	1	1	1
0	0	0	0	0	0	0	0	0	0	0	0	0	0	0	0	0	0	0	0	0	1	1	1	1	1.05	1	1.1	1	1.05	1.05	1	1	1	1	1	1	1	1	1	1	1	1	1	1	1	1	1	1	1
0	0	0	0	0	0	0	0	0	0	0	0	0	0	0	0	0	0	0	0	0	0.2	1	1	1.1	1.15	1.1	1.05	1.1	1.25	1.05	1.15	1	1	1	1	1	1	1	1	1	1	1	1	1	1	1	1	1	1
0	0	0	0	0	0	0	0	0	0	0	0	0	0	0	0	0	0	0	0	0	0	1	1	1.2	1.2	1.35	1.45	1.6	1.45	1.15	1.3	1.2	1.25	1.1	1.05	1	1	1	1	1	1	1	1	1	1	1	1	1	1
0	0	0	0	0	0	0	0	0	0	0	0	0	0	0	0	0	0	0	0	0	0	0.45	1.05	1.25	1.45	1.35	1.45	1.55	1.3	1.5	1.4	1.5	1.4	1.2	1.35	1.2	1.1	1	1	1	1	1	1	1	1	1	1	1	1
0	0	0	0	0	0	0	0	0	0	0	0	0	0	0	0	0	0	0	0	0	0	0	1.25	2	2	1.9	1.7	1.75	1.85	1.7	1.6	1.65	1.55	1.45	1.3	1.25	1.3	1.2	1.1	1.05	1	1	1	1	1	1	1	1	1
0	0	0	0	0	0	0	0	0	0	0	0	0	0	0	0	0	0	0	0	0	0	0	2	2	2	2	1.85	1.95	1.9	1.9	1.65	1.45	1.6	1.55	1.65	1.25	1.45	1.3	1.35	1.15	1.1	1.05	1.05	1	1	1	1	1	1
0	0	0	0	0	0	0	0	0	0	0	0	0	0	0	0	0	0	0	0	0	0	0	2	2	2	2	2	2	1.95	1.9	1.9	1.75	1.75	1.65	1.8	1.85	1.55	1.5	1.45	1.4	1.3	1.35	1.15	1.05	1.1	1	1	1	1
0	0	0	0	0	0	0	0	0	0	0	0	0	0	0	0	0	0	0	0	0	0	0	1.9	2	2	2	2	2	2	2	1.95	1.95	1.85	1.95	1.85	1.65	1.6	1.5	1.65	1.4	1.5	1.55	1.35	1.4	1.15	1.2	1.05	1	1
0	0	0	0	0	0	0	0	0	0	0	0	0	0	0	0	0	0	0	0	0	0	0	1.8	2	2	2	2	2	2	2	2	2	1.95	1.95	1.9	1.7	1.55	1.65	1.65	1.6	1.55	1.45	1.25	1.35	1.3	1.05	1.15	1.15	1
0	0	0	0	0	0	0	0	0	0	0	0	0	0	0	0	0	0	0	0	0	0	0	0.7	2	2	2	2	2	2	2	2	2	1.95	1.95	1.9	1.85	1.75	1.75	1.75	1.75	1.6	1.75	1.6	1.7	1.3	1.4	1.55	1.15	1.2
0	0	0	0	0	0	0	0	0	0	0	0	0	0	0	0	0	0	0	0	0	0	0	0.2	2	2	2	2	2	2	2	2	2	2	1.95	2	2	2	1.85	1.9	1.65	1.7	1.7	1.8	1.6	1.65	1.6	1.6	1.65	1.35
0	0	0	0	0	0	0	0	0	0	0	0	0	0	0	0	0	0	0	0	0	0	0	0	2	2	2	2	2	2	2	2	2	2	2	1.95	1.9	2	1.8	1.85	1.7	1.9	1.7	1.8	1.75	1.7	1.75	1.6	1.45	1.45
0	0	0	0	0	0	0	0	0	0	0	0	0	0	0	0	0	0	0	0	0	0	0	0	2	2	2	2	2	2	2	2	2	2	2	2	2	1.95	2	2	1.9	1.9	1.9	1.8	1.7	1.65	1.65	1.6	1.7	1.55
0	0	0	0	0	0	0	0	0	0	0	0	0	0	0	0	0	0	0	0	0	0	0	0	2	2	2	2	2	2	2	2	2	2	2	2	2	1.95	1.95	1.95	1.95	1.85	1.9	1.9	1.65	1.75	1.65	1.6	1.55	1.7
0	0	0	0	0	0	0	0	0	0	0	0	0	0	0	0	0	0	0	0	0	0	0	0	2	2	2	2	2	2	2	2	2	2	2	2	2	2	2	2	2	1.95	1.95	1.95	1.9	1.65	1.85	1.65	1.85	1.8
0	0	0	0	0	0	0	0	0	0	0	0	0	0	0	0	0	0	0	0	0	0	0	0	1.8	2	2	2	2	2	2	2	2	2	2	2	2	2	2	2	2	2	1.9	1.9	1.9	1.85	1.85	1.65	1.9	1.75
0	0	0	0	0	0	0	0	0	0	0	0	0	0	0	0	0	0	0	0	0	0	0	0	1.7	2	2	2	2	2	2	2	2	2	2	2	2	2	2	2	2	2	2	1.9	1.95	2	1.95	1.85	1.85	1.9
0	0	0	0	0	0	0	0	0	0	0	0	0	0	0	0	0	0	0	0	0	0	0	0	0.4	2	2	2	2	2	2	2	2	2	2	2	2	2	2	2	2	1.95	1.9	2	1.95	1.8	1.8	1.9	1.8	1.9
0	0	0	0	0	0	0	0	0	0	0	0	0	0	0	0	0	0	0	0	0	0	0	0	0	2	2	2	2	2	2	2	2	2	2	2	2	2	2	2	2	1.95	2	1.95	1.95	2	2	1.8	1.95	1.9
0	0	0	0	0	0	0	0	0	0	0	0	0	0	0	0	0	0	0	0	0	0	0	0	0	2	2	2	2	2	2	2	2	2	2	2	2	2	2	2	2	2	2	2	1.95	1.95	1.95	1.95	1.95	1.9
0	0	0	0	0	0	0	0	0	0	0	0	0	0	0	0	0	0	0	0	0	0	0	0	0	2	2	2	2	2	2	2	2	2	2	2	2	2	2	2	2	2	2	2	2	1.95	1.95	2	1.95	1.95
0	0	0	0	0	0	0	0	0	0	0	0	0	0	0	0	0	0	0	0	0	0	0	0	0	2	2	2	2	2	2	2	2	2	2	2	2	2	2	2	2	2	2	2	2	2	1.9	1.95	1.95	2
0	0	0	0	0	0	0	0	0	0	0	0	0	0	0	0	0	0	0	0	0	0	0	0	0	1.8	2	2	2	2	2	2	2	2	2	2	2	2	2	2	2	2	2	2	2	1.95	1.95	1.95	2	1.95
0	0	0	0	0	0	0	0	0	0	0	0	0	0	0	0	0	0	0	0	0	0	0	0	0	1.7	2	2	2	2	2	2	2	2	2	2	2	2	2	2	2	2	2	2	2	2	2	1.95	1.95	2
0	0	0	0	0	0	0	0	0	0	0	0	0	0	0	0	0	0	0	0	0	0	0	0	0	0.6	2	2	2	2	2	2	2	2	2	2	2	2	2	2	2	2	2	2	2	2	2	2	1.95	1.95
0	0	0	0	0	0	0	0	0	0	0	0	0	0	0	0	0	0	0	0	0	0	0	0	0	0.2	2	2	2	2	2	2	2	2	2	2	2	2	2	2	2	2	2	2	2	2	2	2	2	2
0	0	0	0	0	0	0	0	0	0	0	0	0	0	0	0	0	0	0	0	0	0	0	0	0	0	2	2	2	2	2	2	2	2	2	2	2	2	2	2	2	2	2	2	2	2	2	2	2	2
0	0	0	0	0	0	0	0	0	0	0	0	0	0	0	0	0	0	0	0	0	0	0	0	0	0	2	2	2	2	2	2	2	2	2	2	2	2	2	2	2	2	2	2	2	2	2	2	2	2
0	0	0	0	0	0	0	0	0	0	0	0	0	0	0	0	0	0	0	0	0	0	0	0	0	0	2	2	2	2	2	2	2	2	2	2	2	2	2	2	2	2	2	2	2	2	2	2	2	2
0	0	0	0	0	0	0	0	0	0	0	0	0	0	0	0	0	0	0	0	0	0	0	0	0	0	2	2	2	2	2	2	2	2	2	2	2	2	2	2	2	2	2	2	2	2	2	2	2	2
0	0	0	0	0	0	0	0	0	0	0	0	0	0	0	0	0	0	0	0	0	0	0	0	0	0	1.8	2	2	2	2	2	2	2	2	2	2	2	2	2	2	2	2	2	2	2	2	2	2	2
0	0	0	0	0	0	0	0	0	0	0	0	0	0	0	0	0	0	0	0	0	0	0	0	0	0	1.9	2	2	2	2	2	2	2	2	2	2	2	2	2	2	2	2	2	2	2	2	2	2	2
0	0	0	0	0	0	0	0	0	0	0	0	0	0	0	0	0	0	0	0	0	0	0	0	0	0	1.2	2	2	2	2	2	2	2	2	2	2	2	2	2	2	2	2	2	2	2	2	2	2	2
0	0	0	0	0	0	0	0	0	0	0	0	0	0	0	0	0	0	0	0	0	0	0	0	0	0	0.1	2	2	2	2	2	2	2	2	2	2	2	2	2	2	2	2	2	2	2	2	2	2	2
0	0	0	0	0	0	0	0	0	0	0	0	0	0	0	0	0	0	0	0	0	0	0	0	0	0	0	2	2	2	2	2	2	2	2	2	2	2	2	2	2	2	2	2	2	2	2	2	2	2
0	0	0	0	0	0	0	0	0	0	0	0	0	0	0	0	0	0	0	0	0	0	0	0	0	0	0	2	2	2	2	2	2	2	2	2	2	2	2	2	2	2	2	2	2	2	2	2	2	2
0	0	0	0	0	0	0	0	0	0	0	0	0	0	0	0	0	0	0	0	0	0	0	0	0	0	0	2	2	2	2	2	2	2	2	2	2	2	2	2	2	2	2	2	2	2	2	2	2	2
0	0	0	0	0	0	0	0	0	0	0	0	0	0	0	0	0	0	0	0	0	0	0	0	0	0	0	2	2	2	2	2	2	2	2	2	2	2	2	2	2	2	2	2	2	2	2	2	2	2
0	0	0	0	0	0	0	0	0	0	0	0	0	0	0	0	0	0	0	0	0	0	0	0	0	0	0	2	2	2	2	2	2	2	2	2	2	2	2	2	2	2	2	2	2	2	2	2	2	2
0	0	0	0	0	0	0	0	0	0	0	0	0	0	0	0	0	0	0	0	0	0	0	0	0	0	0	1.5	2	2	2	2	2	2	2	2	2	2	2	2	2	2	2	2	2	2	2	2	2	2
0	0	0	0	0	0	0	0	0	0	0	0	0	0	0	0	0	0	0	0	0	0	0	0	0	0	0	1.6	2	2	2	2	2	2	2	2	2	2	2	2	2	2	2	2	2	2	2	2	2	2
0	0	0	0	0	0	0	0	0	0	0	0	0	0	0	0	0	0	0	0	0	0	0	0	0	0	0	0.8	2	2	2	2	2	2	2	2	2	2	2	2	2	2	2	2	2	2	2	2	2	2
0	0	0	0	0	0	0	0	0	0	0	0	0	0	0	0	0	0	0	0	0	0	0	0	0	0	0	0	2	2	2	2	2	2	2	2	2	2	2	2	2	2	2	2	2	2	2	2	2	2
0	0	0	0	0	0	0	0	0	0	0	0	0	0	0	0	0	0	0	0	0	0	0	0	0	0	0	0	2	2	2	2	2	2	2	2	2	2	2	2	2	2	2	2	2	2	2	2	2	2
0	0	0	0	0	0	0	0	0	0	0	0	0	0	0	0	0	0	0	0	0	0	0	0	0	0	0	0	2	2	2	2	2	2	2	2	2	2	2	2	2	2	2.05	2.05	2	2	2	2	2	2
0	0	0	0	0	0	0	0	0	0	0	0	0	0	0	0	0	0	0	0	0	0	0	0	0	0	0	0	2	2	2	2	2	2	2	2	2	2	2	2	2	2	2	2	2	2	2	2	2	2
0	0	0	0	0	0	0	0	0	0	0	0	0	0	0	0	0	0	0	0	0	0	0	0	0	0	0	0	1.9	2	2	2	2	2	2	2	2	2	2	2	2.1	2	2	2	2.05	2	2.05	2	2	2
0	0	0	0	0	0	0	0	0	0	0	0	0	0	0	0	0	0	0	0	0	0	0	0	0	0	0	0	1.7	2	2	2	2	2	2	2	2	2	2	2.05	2	2	2	2	2.05	2.05	2	2	2	2
0	0	0	0	0	0	0	0	0	0	0	0	0	0	0	0	0	0	0	0	0	0	0	0	0	0	0	0	1.9	2	2	2	2	2	2	2	2	2	2	2	2	2	2	2	2.05	2	2	2	2	2
0	0	0	0	0	0	0	0	0	0	0	0	0	0	0	0	0	0	0	0	0	0	0	0	0	0	0	0	0.6	2	2	2	2	2	2	2	2	2.05	2	2	2	2	2	2	2	2	2	2	2	2
0	0	0	0	0	0	0	0	0	0	0	0	0	0	0	0	0	0	0	0	0	0	0	0	0	0	0	0	0.2	2	2	2	2	2	2	2	2	2	2.05	2	2	2	2.05	2	2	2.05	2	2.05	2	2
0	0	0	0	0	0	0	0	0	0	0	0	0	0	0	0	0	0	0	0	0	0	0	0	0	0	0	0	0	2	2	2	2	2	2	2	2	2.05	2	2	2	2.1	2.1	2	2	2.05	2	2.05	2	2
0	0	0	0	0	0	0	0	0	0	0	0	0	0	0	0	0	0	0	0	0	0	0	0	0	0	0	0	0	2	2	2	2	2	2	2	2	2	2	2	2	2	2	2	2	2.05	2	2	2	2
0	0	0	0	0	0	0	0	0	0	0	0	0	0	0	0	0	0	0	0	0	0	0	0	0	0	0	0	0	2	2	2	2	2	2	2	2	2	2	2	2	2.05	2.05	2	2	2.1	2.05	2.05	2.15	2.05
0	0	0	0	0	0	0	0	0	0	0	0	0	0	0	0	0	0	0	0	0	0	0	0	0	0	0	0	0	2	2	2	2	2	2	2	2	2.05	2.05	2	2.05	2.1	2	2.1	2.05	2	2	2.05	2.05	2
0	0	0	0	0	0	0	0	0	0	0	0	0	0	0	0	0	0	0	0	0	0	0	0	0	0	0	0	0	2	2	2	2	2	2	2	2	2	2.05	2	2	2.1	2.05	2.1	2	2	2.1	2	2.1	2
0	0	0	0	0	0	0	0	0	0	0	0	0	0	0	0	0	0	0	0	0	0	0	0	0	0	0	0	0	1.8	2	2	2	2	2	2	2	2	2	2	2	2.15	2.1	2	2	2.1	2.05	2.1	2.05	2
0	0	0	0	0	0	0	0	0	0	0	0	0	0	0	0	0	0	0	0	0	0	0	0	0	0	0	0	0	1.6	2	2	2	2	2	2	2	2	2	2	2.05	2	2	2.05	2.05	2	2.2	2.1	2	2.05
0	0	0	0	0	0	0	0	0	0	0	0	0	0	0	0	0	0	0	0	0	0	0	0	0	0	0	0	0	0.4	2	2	2	2	2	2	2	2.05	2	2	2	2	2	2.1	2	2.05	2.05	2	2.1	2.05
0	0	0	0	0	0	0	0	0	0	0	0	0	0	0	0	0	0	0	0	0	0	0	0	0	0	0	0	0	0.1	2	2	2	2	2	2	2	2	2	2	2	2	2	2.15	2.1	2	2.05	2.15	2.1	2.1
0	0	0	0	0	0	0	0	0	0	0	0	0	0	0	0	0	0	0	0	0	0	0	0	0	0	0	0	0	0	2	2	2	2	2	2	2	2	2.05	2	2	2	2	2.1	2.1	2.1	2.05	2.1	2.05	2
0	0	0	0	0	0	0	0	0	0	0	0	0	0	0	0	0	0	0	0	0	0	0	0	0	0	0	0	0	0	2	2	2	2	2	2	2	2	2	2.05	2.05	2	2.1	2.1	2.1	2.15	2.15	2.15	2.05	2.1
0	0	0	0	0	0	0	0	0	0	0	0	0	0	0	0	0	0	0	0	0	0	0	0	0	0	0	0	0	0	2	2	2	2	2	2	2	2.05	2	2	2	2.05	2.05	2.05	2	2.15	2.15	2.25	2.25	2.05
0	0	0	0	0	0	0	0	0	0	0	0	0	0	0	0	0	0	0	0	0	0	0	0	0	0	0	0	0	0	2	2	2	2	2	2	2	2	2.05	2.05	2	2	2.1	2.15	2.1	2.2	2.3	2.05	2.2	2.05
0	0	0	0	0	0	0	0	0	0	0	0	0	0	0	0	0	0	0	0	0	0	0	0	0	0	0	0	0	0	2	2	2	2	2	2	2	2	2.05	2.05	2.15	2.05	2.1	2.1	2.05	2.2	2.25	2.1	2.15	2.1
0	0	0	0	0	0	0	0	0	0	0	0	0	0	0	0	0	0	0	0	0	0	0	0	0	0	0	0	0	0	1.8	2	2	2	2	2	2	2	2.05	2	2	2.05	2.05	2.2	2.1	2.15	2.15	2.2	2.35	2.2
0	0	0	0	0	0	0	0	0	0	0	0	0	0	0	0	0	0	0	0	0	0	0	0	0	0	0	0	0	0	1.3	2	2	2	2	2	2.05	2.05	2	2.05	2.1	2.05	2.25	2.15	2.15	2.15	2.1	2.1	2.05	2.15
0	0	0	0	0	0	0	0	0	0	0	0	0	0	0	0	0	0	0	0	0	0	0	0	0	0	0	0	0	0	1.1	2	2	2	2	2	2	2.05	2	2.05	2.05	2.05	2.05	2.15	2.2	2.2	2.2	2.25	2.05	2.2
0	0	0	0	0	0	0	0	0	0	0	0	0	0	0	0	0	0	0	0	0	0	0	0	0	0	0	0	0	0	0	2	2	2	2	2	2	2	2.05	2	2.05	2.05	2.2	2.2	2.1	2.25	2.1	2.1	2.05	2.25
0	0	0	0	0	0	0	0	0	0	0	0	0	0	0	0	0	0	0	0	0	0	0	0	0	0	0	0	0	0	0	2	2	2	2	2	2	2	2	2.05	2.15	2.05	2.2	2.1	2	2.1	2.15	2.1	2.2	2.2
0	0	0	0	0	0	0	0	0	0	0	0	0	0	0	0	0	0	0	0	0	0	0	0	0	0	0	0	0	0	0	2	2	2	2	2	2	2	2.1	2.15	2.05	2.05	2.15	2.25	2.2	2.15	2	2.25	2.25	2.05
0	0	0	0	0	0	0	0	0	0	0	0	0	0	0	0	0	0	0	0	0	0	0	0	0	0	0	0	0	0	0	2	2	2	2	2	2.05	2	2.05	2.05	2.15	2	2.1	2.25	2.25	2.2	2.1	2.25	2.25	2.2
0	0	0	0	0	0	0	0	0	0	0	0	0	0	0	0	0	0	0	0	0	0	0	0	0	0	0	0	0	0	0	2	2	2	2	2	2	2.05	2	2	2.2	2.1	2.05	2.35	2.25	2.2	2.1	2.2	2.15	2.25
0	0	0	0	0	0	0	0	0	0	0	0	0	0	0	0	0	0	0	0	0	0	0	0	0	0	0	0	0	0	0	1.9	2	2	2	2	2	2.05	2	2	2.05	2.05	2.05	2.05	2.2	2.15	2.15	2.3	2.15	2.15
0	0	0	0	0	0	0	0	0	0	0	0	0	0	0	0	0	0	0	0	0	0	0	0	0	0	0	0	0	0	0	1.7	2	2	2	2	2	2.05	2.05	2	2.1	2.1	2.15	2.2	2.05	2.15	2.3	2.25	2.15	2.25
0	0	0	0	0	0	0	0	0	0	0	0	0	0	0	0	0	0	0	0	0	0	0	0	0	0	0	0	0	0	0	1.3	2	2	2	2	2	2	2.05	2.1	2.1	2.25	2.2	2.15	2.1	2.1	2.1	2.25	2.25	2.1
0	0	0	0	0	0	0	0	0	0	0	0	0	0	0	0	0	0	0	0	0	0	0	0	0	0	0	0	0	0	0	0.9	2	2	2	2	2.1	2	2.05	2.05	2.05	2.15	2.15	2.25	2.25	2.25	2.45	2.25	2.35	2.1
0	0	0	0	0	0	0	0	0	0	0	0	0	0	0	0	0	0	0	0	0	0	0	0	0	0	0	0	0	0	0	0.1	2	2	2	2	2	2	2.1	2.1	2	2.1	2.15	2.2	2.2	2.3	2.15	2.4	2.3	2.45
0	0	0	0	0	0	0	0	0	0	0	0	0	0	0	0	0	0	0	0	0	0	0	0	0	0	0	0	0	0	0	0	2	2	2	2	2.05	2	2.05	2	2.05	2.15	2.35	2.15	2.15	2.25	2.2	2.15	2.35	2.2
0	0	0	0	0	0	0	0	0	0	0	0	0	0	0	0	0	0	0	0	0	0	0	0	0	0	0	0	0	0	0	0	2	2	2	2	2	2	2.05	2.05	2.05	2.2	2.15	2.1	2.15	2.3	2.2	2.2	2.3	2.25
0	0	0	0	0	0	0	0	0	0	0	0	0	0	0	0	0	0	0	0	0	0	0	0	0	0	0	0	0	0	0	0	2	2	2	2	2	2	2.05	2.1	2.05	2.05	2.1	2.25	2.2	2.15	2.25	2.05	2.15	2.45
0	0	0	0	0	0	0	0	0	0	0	0	0	0	0	0	0	0	0	0	0	0	0	0	0	0	0	0	0	0	0	0	2	2	2	2	2	2.05	2.1	2.05	2.1	2.1	2.2	2.1	2.25	2.15	2.25	2.3	2.25	2.15
0	0	0	0	0	0	0	0	0	0	0	0	0	0	0	0	0	0	0	0	0	0	0	0	0	0	0	0	0	0	0	0	2	2	2	2	2	2	2	2.1	2.15	2.05	2.1	2.15	2.3	2.25	2.1	2.2	2.15	2.3
0	0	0	0	0	0	0	0	0	0	0	0	0	0	0	0	0	0	0	0	0	0	0	0	0	0	0	0	0	0	0	0	1.9	2	2	2	2.05	2	2.1	2.05	2.1	2.2	2.1	2.2	2.2	2.25	2.25	2.25	2.15	2.4
0	0	0	0	0	0	0	0	0	0	0	0	0	0	0	0	0	0	0	0	0	0	0	0	0	0	0	0	0	0	0	0	2	2	2	2	2	2	2	2.15	2.1	2.15	2.35	2.35	2.25	2.25	2.2	2.3	2.05	2.3
0	0	0	0	0	0	0	0	0	0	0	0	0	0	0	0	0	0	0	0	0	0	0	0	0	0	0	0	0	0	0	0	1.2	2	2	2	2	2.05	2	2.15	2.2	2.1	2.2	2.25	2.35	2.4	2.2	2.3	2.4	2.4
0	0	0	0	0	0	0	0	0	0	0	0	0	0	0	0	0	0	0	0	0	0	0	0	0	0	0	0	0	0	0	0	0.5	2	2	2	2	2.05	2	2.05	2.2	2.15	2.25	2.2	2.25	2.4	2.3	2.1	2.25	2.45
0	0	0	0	0	0	0	0	0	0	0	0	0	0	0	0	0	0	0	0	0	0	0	0	0	0	0	0	0	0	0	0	0.1	2	2	2	2	2	2.05	2.1	2.2	2.2	2.3	2.2	2.4	2.4	2.35	2.4	2.25	2.2
0	0	0	0	0	0	0	0	0	0	0	0	0	0	0	0	0	0	0	0	0	0	0	0	0	0	0	0	0	0	0	0	0	2	2	2	2.05	2	2.15	2.05	2.05	2.2	2.4	2.3	2.25	2.45	2.3	2.55	2.3	2.15
[truncated: 51 more columns]

## Sheet: S1 B
NaN	NaN	NaN	NaN	NaN	NaN	NaN	NaN	NaN	NaN	NaN	NaN	NaN	NaN	NaN	NaN	NaN	NaN	NaN	NaN	NaN	NaN	NaN	NaN	NaN	NaN	NaN	NaN	NaN	NaN	NaN	NaN	NaN	NaN	NaN	NaN	NaN	NaN	NaN	NaN	NaN	NaN	NaN	NaN	NaN	NaN	NaN	NaN	NaN	NaN
0	0	0	0	0	0	0	0	0	0	0	0	0	0	0	0	0	0	0	0	0	0	0	0	0	0	NaN	NaN	NaN	NaN	NaN	NaN	NaN	NaN	NaN	NaN	NaN	NaN	NaN	NaN	NaN	NaN	NaN	NaN	NaN	NaN	NaN	NaN	NaN	NaN
0	0	0	0	0	0	0	0	0	0	0	0	0	0	0	0	0	0	0	0	0	0	0	0	0	0	0	0	0	0	0	0	0	0	0	0	0	NaN	NaN	NaN	NaN	NaN	NaN	NaN	NaN	NaN	NaN	NaN	NaN	NaN
0	0	0	0	0	0	0	0	0	0	0	0	0	0	0	0	0	0	0	0	0	0	0	0	0	0	0	0	0	0	0	0	0	0	0	0	0	0	0	0	0	0	0	0	0	NaN	NaN	NaN	NaN	NaN
0	0	0	0	0	0	0	0	0	0	0	0	0	0	0	0	0	0	0	0	0	0	0	0	0	0	0	0	0	0	0	0	0	0	0	0	0	0	0	0	0	0	0	0	0	0	0	0	0	0
0	0	0	0	0	0	0	0	0	0	0	0	0	0	0	0	0	0	0	0	0	0	0	0	0	0	0	0	0	0	1	1	1	1	1	1	1	1	1	1	1	1	1	1	1	1	1	1	1	1
0	0	0	0	0	0	0	0	0	0	0	0	0	0	0	0	0	0	0	0	0	0	0	0	0	0	1	1	1	1	1	1	1	1	1	1	1	1	1	1	1	1	1	1	1	1	1	1	1	1
0	0	0	0	0	0	0	0	0	0	0	0	0	0	0	0	0	0	0	0	0	0	0	0	1	1	1	1	1	1	1	1	1	1	1	1	1	1	1	1	1	1	1	1	1	1	1	1	1	1
0	0	0	0	0	0	0	0	0	0	0	0	0	0	0	0	0	0	0	0	0	0	0.35	1	1	1	1	1	1	1	1	1	1	1	1	1	1	1	1	1	1	1	1	1	1	1	1	1	1	1
0	0	0	0	0	0	0	0	0	0	0	0	0	0	0	0	0	0	0	0	0	0.25	1	1	1	1	1	1	1	1	1	1	1	1	1	1	1	1	1	1	1	1	1	1	1	1	1	1	1	1
0	0	0	0	0	0	0	0	0	0	0	0	0	0	0	0	0	0	0	0	0	1	1	1	1	1	1	1	1	1	1	1	1	1	1	1	1	1	1	1	1	1	1	1	1	1	1	1	1	1
0	0	0	0	0	0	0	0	0	0	0	0	0	0	0	0	0	0	0	0	0.15	1	1	1	1	1	1	1	1	1	1	1	1	1	1	1	1	1	1	1	1	1	1	1	1	1	1	1	1	1
0	0	0	0	0	0	0	0	0	0	0	0	0	0	0	0	0	0	0	0	0.6	1	1	1	1	1	1	1	1	1	1	1	1	1	1	1	1	1	1	1	1	1	1	1	1	1	1	1	1	1
0	0	0	0	0	0	0	0	0	0	0	0	0	0	0	0	0	0	0	0	0.85	1	1	1	1	1	1	1	1	1	1	1	1	1	1	1	1	1	1	1	1	1	1	1	1	1	1	1	1	1
0	0	0	0	0	0	0	0	0	0	0	0	0	0	0	0	0	0	0	0	0.65	1	1	1	1	1	1	1	1	1	1	1	1	1	1	1	1	1	1	1	1	1	1	1	1	1	1	1	1	1
0	0	0	0	0	0	0	0	0	0	0	0	0	0	0	0	0	0	0	0	0.2	1	1	1	1	1	1	1	1	1	1	1	1	1	1	1	1	1	1	1	1	1	1	1	1	1	1	1	1	1
0	0	0	0	0	0	0	0	0	0	0	0	0	0	0	0	0	0	0	0	0	1	1	1	1	1	1	1	1	1	1	1	1	1	1	1	1	1	1	1	1	1	1	1	1	1	1	1	1	1
0	0	0	0	0	0	0	0	0	0	0	0	0	0	0	0	0	0	0	0	0	0.9	1	1	1	1	1	1	1	1	1	1	1	1	1	1	1	1	1	1	1	1	1	1	1	1	1	1	1	1
0	0	0	0	0	0	0	0	0	0	0	0	0	0	0	0	0	0	0	0	0	0.1	1	1	1	1	1	1	1	1	1	1	1	1	1	1	1	1	1	1	1	1	1	1	1	1	1	1	1	1
0	0	0	0	0	0	0	0	0	0	0	0	0	0	0	0	0	0	0	0	0	0	1	1	1	1	1	1	1	1	1	1	1	1	1	1	1	1	1	1	1	1	1	1	1	1	1	1	1	1
0	0	0	0	0	0	0	0	0	0	0	0	0	0	0	0	0	0	0	0	0	0	0.35	1	1	1	1	1	1	1	1	1	1	1	1	1	1	1	1	1	1	1	1	1	1	1	1	1	1	1
0	0	0	0	0	0	0	0	0	0	0	0	0	0	0	0	0	0	0	0	0	0	0	0.9	1	1	1	1	1	1	1	1	1	1	1	1	1	1	1	1	1	1	1	1	1	1	1	1	1	1
0	0	0	0	0	0	0	0	0	0	0	0	0	0	0	0	0	0	0	0	0	0	0	0.1	1	1	1	1	1	1	1	1	1	1	1	1	1	1	1	1	1	1	1	1	1	1	1	1	1	1
0	0	0	0	0	0	0	0	0	0	0	0	0	0	0	0	0	0	0	0	0	0	0	0	0.9	1	1	1	1	1	1	1	1.05	1.05	1.05	1	1	1	1	1	1	1	1	1	1	1	1	1	1	1
0	0	0	0	0	0	0	0	0	0	0	0	0	0	0	0	0	0	0	0	0	0	0	0	0	0.95	1	1	1	1.1	1.1	1.2	1.15	1.1	1.25	1.15	1.1	1.1	1	1	1	1	1	1	1	1	1	1	1	1
0	0	0	0	0	0	0	0	0	0	0	0	0	0	0	0	0	0	0	0	0	0	0	0	0	0.8	1	1	1.1	1.3	1.5	1.5	1.4	1.5	1.45	1.4	1.2	1.2	1.35	1.4	1.15	1.05	1.05	1	1	1	1	1	1	1
0	0	0	0	0	0	0	0	0	0	0	0	0	0	0	0	0	0	0	0	0	0	0	0	0	0.5	1.2	2	2	1.95	1.9	1.8	1.8	1.7	1.65	1.7	1.75	1.8	1.55	1.6	1.7	1.25	1.3	1.4	1.2	1.1	1	1	1	1
0	0	0	0	0	0	0	0	0	0	0	0	0	0	0	0	0	0	0	0	0	0	0	0	0	1.8	2	2	2	2	2	2	2	2	2	2	1.9	1.8	1.65	1.7	1.8	1.7	1.45	1.55	1.35	1.5	1.35	1.2	1.05	1.15
0	0	0	0	0	0	0	0	0	0	0	0	0	0	0	0	0	0	0	0	0	0	0	0	0	1.4	2	2	2	2	2	2	2	2	2	2	1.85	1.85	1.95	1.8	1.85	1.7	1.7	1.65	1.55	1.5	1.6	1.65	1.65	1.25
0	0	0	0	0	0	0	0	0	0	0	0	0	0	0	0	0	0	0	0	0	0	0	0	0	2	2	2	2	2	2	2	2	2	2	2	2	1.95	1.95	1.9	2	1.9	1.8	1.85	1.95	1.7	1.75	1.8	1.8	1.65
0	0	0	0	0	0	0	0	0	0	0	0	0	0	0	0	0	0	0	0	0	0	0	0	0	2	2	2	2	2	2	2	2	2	2	2	2	2	2	2	1.95	1.9	1.95	1.95	1.9	1.75	1.7	1.8	1.8	1.85
0	0	0	0	0	0	0	0	0	0	0	0	0	0	0	0	0	0	0	0	0	0	0	0	0	2	2	2	2	2	2	2	2	2	2	2	2	2	2	2	2	1.95	2	2	2	1.85	1.9	1.9	1.85	1.7
0	0	0	0	0	0	0	0	0	0	0	0	0	0	0	0	0	0	0	0	0	0	0	0	0	2	2	2	2	2	2	2	2	2	2	2	2	2	2	2	2	2	1.95	1.95	2	2	1.9	2	2	1.95
0	0	0	0	0	0	0	0	0	0	0	0	0	0	0	0	0	0	0	0	0	0	0	0	0	1.9	2	2	2	2	2	2	2	2	2	2	2	2	2	2	2	2	2	2	1.95	2	2	2	2	1.95
0	0	0	0	0	0	0	0	0	0	0	0	0	0	0	0	0	0	0	0	0	0	0	0	0	2	2	2	2	2	2	2	2	2	2	2	2	2	2	2	2	2	2	2	2	2	2	2	1.95	2
0	0	0	0	0	0	0	0	0	0	0	0	0	0	0	0	0	0	0	0	0	0	0	0	0	1.9	2	2	2	2	2	2	2	2	2	2	2	2	2	2	2	2	2	2	2	2	2	2	2	2
0	0	0	0	0	0	0	0	0	0	0	0	0	0	0	0	0	0	0	0	0	0	0	0	0	1.9	2	2	2	2	2	2	2	2	2	2	2	2	2	2	2	2	2	2	2	2	2	2	2	2
0	0	0	0	0	0	0	0	0	0	0	0	0	0	0	0	0	0	0	0	0	0	0	0	0	1.4	2	2	2	2	2	2	2	2	2	2	2	2	2	2	2	2	2	2	2	2	2	2	2	2
0	0	0	0	0	0	0	0	0	0	0	0	0	0	0	0	0	0	0	0	0	0	0	0	0	0.7	2	2	2	2	2	2	2	2	2	2	2	2	2	2	2	2	2	2	2	2	2	2	2	2
0	0	0	0	0	0	0	0	0	0	0	0	0	0	0	0	0	0	0	0	0	0	0	0	0	0.1	2	2	2	2	2	2	2	2	2	2	2	2	2	2	2	2	2	2	2	2	2	2	2	2
0	0	0	0	0	0	0	0	0	0	0	0	0	0	0	0	0	0	0	0	0	0	0	0	0	0	2	2	2	2	2	2	2	2	2	2	2	2.05	2	2	2	2	2.05	2	2	2	2	2	2	2
0	0	0	0	0	0	0	0	0	0	0	0	0	0	0	0	0	0	0	0	0	0	0	0	0	0	2	2	2	2	2	2	2	2	2.05	2	2	2.05	2	2.05	2.1	2	2.05	2	2	2	2.05	2	2	2
0	0	0	0	0	0	0	0	0	0	0	0	0	0	0	0	0	0	0	0	0	0	0	0	0	0	2	2	2	2	2	2	2	2	2	2	2.05	2	2	2	2.05	2.1	2.15	2.05	2.1	2	2	2	2	2
0	0	0	0	0	0	0	0	0	0	0	0	0	0	0	0	0	0	0	0	0	0	0	0	0	0	1.7	2	2	2	2	2	2	2	2	2.05	2.05	2	2.05	2	2.05	2.1	2.05	2.05	2.05	2.1	2.05	2.05	2	2
0	0	0	0	0	0	0	0	0	0	0	0	0	0	0	0	0	0	0	0	0	0	0	0	0	0	0.5	2	2	2	2	2	2	2	2	2.05	2	2.1	2.05	2.05	2.1	2.15	2.1	2.2	2.05	2.05	2.05	2.1	2.05	2.1
0	0	0	0	0	0	0	0	0	0	0	0	0	0	0	0	0	0	0	0	0	0	0	0	0	0	0	2	2	2	2	2	2	2	2.1	2	2.05	2.2	2.1	2.2	2.2	2.25	2.1	2.05	2.15	2.1	2.05	2.05	2	2
0	0	0	0	0	0	0	0	0	0	0	0	0	0	0	0	0	0	0	0	0	0	0	0	0	0	0	2	2	2	2	2	2	2.05	2.05	2.05	2.1	2.15	2.15	2.25	2.25	2.1	2.2	2.15	2.2	2.15	2.25	2.05	2.15	2.05
0	0	0	0	0	0	0	0	0	0	0	0	0	0	0	0	0	0	0	0	0	0	0	0	0	0	0	1.9	2	2	2	2	2.1	2.2	2.05	2.15	2.2	2.3	2.35	2.4	2.25	2.3	2.15	2.25	2.25	2.1	2.35	2.25	2.05	2.25
0	0	0	0	0	0	0	0	0	0	0	0	0	0	0	0	0	0	0	0	0	0	0	0	0	0	0	1.1	2	2	2	2.05	2	2.15	2.1	2.3	2.15	2.15	2.25	2.45	2.55	2.4	2.4	2.15	2.3	2.35	2.3	2.1	2.15	2.25
0	0	0	0	0	0	0	0	0	0	0	0	0	0	0	0	0	0	0	0	0	0	0	0	0	0	0	0	2	2	2	2.05	2.05	2.25	2.05	2.35	2.1	2.25	2.45	2.4	2.4	2.5	2.45	2.4	2.25	2.15	2.2	2.25	2.25	2.25
0	0	0	0	0	0	0	0	0	0	0	0	0	0	0	0	0	0	0	0	0	0	0	0	0	0	0	0	2	2	2.05	2.35	2.1	2.45	2.25	2.3	2.3	2.4	2.4	2.35	2.45	2.4	2.55	2.45	2.35	2.5	2.3	2.35	2.15	2.25
0	0	0	0	0	0	0	0	0	0	0	0	0	0	0	0	0	0	0	0	0	0	0	0	0	0	0	0	2	2.05	2.25	2.4	2.25	2.2	2.45	2.6	2.45	2.45	2.55	2.65	2.45	2.5	2.6	2.5	2.55	2.35	2.3	2.45	2.65	2.25
0	0	0	0	0	0	0	0	0	0	0	0	0	0	0	0	0	0	0	0	0	0	0	0	0	0	0	0	2.2	2.35	2.3	2.45	2.35	2.5	2.55	2.45	2.55	2.4	2.4	2.65	2.35	2.5	2.5	2.55	2.45	2.5	2.4	2.4	2.5	2.45
0	0	0	0	0	0	0	0	0	0	0	0	0	0	0	0	0	0	0	0	0	0	0	0	0	0	0	0	2.45	3	2.8	2.45	2.55	2.6	2.55	2.65	2.55	2.6	2.5	2.65	2.6	2.6	2.75	2.7	2.45	2.35	2.5	2.7	2.6	2.65
0	0	0	0	0	0	0	0	0	0	0	0	0	0	0	0	0	0	0	0	0	0	0	0	0	0	0	0	2.05	2.95	2.95	2.75	2.8	2.9	2.75	2.85	2.65	2.75	2.85	2.5	2.8	2.7	2.55	2.5	2.75	2.6	2.7	2.4	2.65	2.55
0	0	0	0	0	0	0	0	0	0	0	0	0	0	0	0	0	0	0	0	0	0	0	0	0	0	0	0	1.65	3	2.95	2.95	2.9	2.8	2.85	2.65	2.5	2.65	2.75	2.45	2.65	2.9	2.6	2.5	2.45	2.6	2.65	2.5	2.75	2.7
0	0	0	0	0	0	0	0	0	0	0	0	0	0	0	0	0	0	0	0	0	0	0	0	0	0	0	0	1.35	3	3	3	2.85	2.95	2.85	2.8	2.85	2.9	2.65	2.9	2.7	2.9	2.6	2.7	2.6	2.55	2.9	2.65	2.7	2.65
0	0	0	0	0	0	0	0	0	0	0	0	0	0	0	0	0	0	0	0	0	0	0	0	0	0	0	0	1.4	3	3	3	3	2.95	3	3	2.85	3	2.9	2.85	2.9	2.95	2.8	2.75	2.8	2.8	2.8	2.75	2.8	2.55
0	0	0	0	0	0	0	0	0	0	0	0	0	0	0	0	0	0	0	0	0	0	0	0	0	0	0	0	0.75	3	3	3	3	3	3	3	3	3	3	2.95	2.85	2.9	2.85	2.85	2.85	2.85	2.8	2.75	2.8	2.7
0	0	0	0	0	0	0	0	0	0	0	0	0	0	0	0	0	0	0	0	0	0	0	0	0	0	0	0	0.6	3	3	3	3	3	3	3	3	2.9	2.85	2.95	2.75	2.8	2.85	2.85	2.95	2.85	3	2.75	2.8	2.75
0	0	0	0	0	0	0	0	0	0	0	0	0	0	0	0	0	0	0	0	0	0	0	0	0	0	0	0	0.45	3	3	3	3	3	3	3	3	3	2.95	2.95	2.95	3.05	2.95	3.05	2.9	2.95	2.85	2.9	2.9	2.8
0	0	0	0	0	0	0	0	0	0	0	0	0	0	0	0	0	0	0	0	0	0	0	0	0	0	0	0	0.15	3	3	3	3	3	3	3	3	3	3	3	3	3	2.85	2.95	2.95	2.9	2.9	2.9	2.95	2.75
0	0	0	0	0	0	0	0	0	0	0	0	0	0	0	0	0	0	0	0	0	0	0	0	0	0	0	0	0	3	3	3	3	3	3	3	3	3	3	3	3	3.05	2.9	2.95	3	2.95	3	2.95	2.95	2.85
0	0	0	0	0	0	0	0	0	0	0	0	0	0	0	0	0	0	0	0	0	0	0	0	0	0	0	0	0	3	3	3	3	3	3	3	3	3	3	3	3.05	3	3.05	3	2.95	3.05	3.05	3.05	2.95	2.95
0	0	0	0	0	0	0	0	0	0	0	0	0	0	0	0	0	0	0	0	0	0	0	0	0	0	0	0	0	3	3	3	3	3	3	3	3	3	3.05	3	3	3.1	3.05	3.15	3	3	3.05	2.95	3.05	3.05
0	0	0	0	0	0	0	0	0	0	0	0	0	0	0	0	0	0	0	0	0	0	0	0	0	0	0	0	0	3	3	3	3	3	3	3	3	3.05	3.05	3.05	3.05	3.1	3.05	3.1	3	3.1	3.15	2.95	3.1	3
0	0	0	0	0	0	0	0	0	0	0	0	0	0	0	0	0	0	0	0	0	0	0	0	0	0	0	0	0	3	3	3	3	3	3	3	3	3.05	3	3	3	3	3.1	3.15	3	3.1	3.25	3	3.15	3
0	0	0	0	0	0	0	0	0	0	0	0	0	0	0	0	0	0	0	0	0	0	0	0	0	0	0	0	0	3	3	3	3	3	3	3	3	3	3	3.05	3.05	3.1	3.3	3.05	3.1	3.2	3	3.1	3.1	3.05
0	0	0	0	0	0	0	0	0	0	0	0	0	0	0	0	0	0	0	0	0	0	0	0	0	0	0	0	0	3	3	3	3	3	3	3	3	3.1	3.15	3	3.1	3.15	3.3	3.15	3.2	3.2	3.25	3.35	3.15	3.1
0	0	0	0	0	0	0	0	0	0	0	0	0	0	0	0	0	0	0	0	0	0	0	0	0	0	0	0	0	2.7	3	3	3	3	3	3	3.05	3	3.1	3.1	3.05	3.2	3.05	3.05	3.2	3.05	3.15	3.15	3.1	3.1
0	0	0	0	0	0	0	0	0	0	0	0	0	0	0	0	0	0	0	0	0	0	0	0	0	0	0	0	0	1.65	3	3	3	3.05	3.05	3.05	3.05	3.1	3.25	3.05	3.1	3.15	3.3	3.4	3.2	3.4	3.2	3.25	3.2	3.2
0	0	0	0	0	0	0	0	0	0	0	0	0	0	0	0	0	0	0	0	0	0	0	0	0	0	0	0	0	0.6	3	3	3	3	3.1	3	3	3.05	3.1	3.15	3.25	3.2	3.3	3.4	3.4	3.15	3.35	3.35	3.35	3.15
0	0	0	0	0	0	0	0	0	0	0	0	0	0	0	0	0	0	0	0	0	0	0	0	0	0	0	0	0	0	3	3	3	3	3.05	3	3.1	3.1	3.05	3.2	3.15	3.5	3.35	3.25	3.25	3.35	3.25	3.15	3.4	3.25
0	0	0	0	0	0	0	0	0	0	0	0	0	0	0	0	0	0	0	0	0	0	0	0	0	0	0	0	0	0	3	3	3	3	3.1	3.05	3.1	3.2	3.2	3.15	3.25	3.1	3.25	3.3	3.05	3.3	3.2	3.35	3.1	3.45
0	0	0	0	0	0	0	0	0	0	0	0	0	0	0	0	0	0	0	0	0	0	0	0	0	0	0	0	0	0	3	3	3	3	3.15	3.15	3	3.25	3.25	3.3	3.4	3.2	3.3	3.45	3.3	3.35	3.3	3.3	3.4	3.35
0	0	0	0	0	0	0	0	0	0	0	0	0	0	0	0	0	0	0	0	0	0	0	0	0	0	0	0	0	0	3	3	3	3.05	3.15	3.25	3.2	3.15	3.35	3.3	3.3	3.3	3.4	3.35	3.3	3.35	3.55	3.5	3.2	3.4
0	0	0	0	0	0	0	0	0	0	0	0	0	0	0	0	0	0	0	0	0	0	0	0	0	0	0	0	0	0	2.85	3	3	3.05	3	3.15	3.35	3.1	3.25	3.3	3.3	3.3	3.4	3.25	3.4	3.3	3.25	3.25	3.45	3.35
0	0	0	0	0	0	0	0	0	0	0	0	0	0	0	0	0	0	0	0	0	0	0	0	0	0	0	0	0	0	2.25	3	3	3	3.2	3.1	3.3	3.3	3.45	3.15	3.3	3.5	3.35	3.4	3.5	3.55	3.35	3.65	3.45	3.45
0	0	0	0	0	0	0	0	0	0	0	0	0	0	0	0	0	0	0	0	0	0	0	0	0	0	0	0	0	0	0.75	3	3.15	3.05	3.2	3.1	3.05	3.3	3.25	3.3	3.45	3.4	3.5	3.3	3.4	3.55	3.6	3.5	3.55	3.6
0	0	0	0	0	0	0	0	0	0	0	0	0	0	0	0	0	0	0	0	0	0	0	0	0	0	0	0	0	0	0	3	3.05	3.1	3.2	3.35	3.3	3.25	3.45	3.45	3.45	3.5	3.55	3.5	3.45	3.4	3.7	3.55	3.7	3.25
0	0	0	0	0	0	0	0	0	0	0	0	0	0	0	0	0	0	0	0	0	0	0	0	0	0	0	0	0	0	0	3	3.2	3.15	3.25	3.3	3.55	3.4	3.6	3.25	3.45	3.45	3.5	3.65	3.6	3.6	3.35	3.6	3.75	3.6
0	0	0	0	0	0	0	0	0	0	0	0	0	0	0	0	0	0	0	0	0	0	0	0	0	0	0	0	0	0	0	3.15	3.2	3.4	3.45	3.3	3.4	3.45	3.5	3.55	3.4	3.55	3.6	3.7	3.4	3.5	3.6	3.5	3.7	3.7
0	0	0	0	0	0	0	0	0	0	0	0	0	0	0	0	0	0	0	0	0	0	0	0	0	0	0	0	0	0	0	3.2	3.5	3.6	3.45	3.5	3.55	3.4	3.45	3.5	3.55	3.65	3.7	3.7	3.6	3.65	3.75	3.6	3.7	3.6
0	0	0	0	0	0	0	0	0	0	0	0	0	0	0	0	0	0	0	0	0	0	0	0	0	0	0	0	0	0	0	3.9	3.65	3.3	3.6	3.55	3.45	3.7	3.3	3.4	3.7	3.6	3.5	3.8	3.75	3.65	3.65	3.75	3.75	3.65
0	0	0	0	0	0	0	0	0	0	0	0	0	0	0	0	0	0	0	0	0	0	0	0	0	0	0	0	0	0	0	3.95	3.75	3.75	3.7	3.7	3.75	3.55	3.7	3.7	3.65	3.7	3.7	3.75	3.55	3.5	3.8	3.9	3.55	3.65
0	0	0	0	0	0	0	0	0	0	0	0	0	0	0	0	0	0	0	0	0	0	0	0	0	0	0	0	0	0	0	4	3.9	3.85	3.85	3.85	3.75	3.6	3.65	3.65	3.75	3.8	3.65	3.7	3.8	3.85	3.85	3.7	3.6	3.75
0	0	0	0	0	0	0	0	0	0	0	0	0	0	0	0	0	0	0	0	0	0	0	0	0	0	0	0	0	0	0	4	4	4	3.9	3.8	3.8	3.55	3.7	3.95	3.65	3.75	3.75	3.65	3.8	3.75	3.85	3.7	3.7	4.1
0	0	0	0	0	0	0	0	0	0	0	0	0	0	0	0	0	0	0	0	0	0	0	0	0	0	0	0	0	0	0	4	4	3.95	3.95	3.9	3.85	3.95	3.85	3.85	3.7	3.9	3.75	3.7	3.95	3.8	3.85	3.95	3.75	3.8
0	0	0	0	0	0	0	0	0	0	0	0	0	0	0	0	0	0	0	0	0	0	0	0	0	0	0	0	0	0	0	3.8	4	4	4	3.9	3.9	3.85	3.85	3.75	3.85	3.7	3.85	3.8	3.95	3.75	3.8	4.1	3.85	3.95
0	0	0	0	0	0	0	0	0	0	0	0	0	0	0	0	0	0	0	0	0	0	0	0	0	0	0	0	0	0	0	3.2	4	4	4	3.9	3.85	3.85	3.75	4	3.7	3.7	3.9	3.9	3.8	4.05	3.95	4.05	4	3.8
0	0	0	0	0	0	0	0	0	0	0	0	0	0	0	0	0	0	0	0	0	0	0	0	0	0	0	0	0	0	0	3.2	4	4	4	4	3.95	3.9	3.9	3.8	3.85	3.8	4.05	3.85	4	3.85	3.85	3.9	3.75	3.85
0	0	0	0	0	0	0	0	0	0	0	0	0	0	0	0	0	0	0	0	0	0	0	0	0	0	0	0	0	0	0	3	4	4	4	4	4	4	3.9	3.75	3.95	4	3.85	3.85	3.9	3.9	3.85	3.95	3.9	4.1
0	0	0	0	0	0	0	0	0	0	0	0	0	0	0	0	0	0	0	0	0	0	0	0	0	0	0	0	0	0	0	2.6	4	4	4	4	3.95	3.95	3.95	3.8	3.85	3.9	4	4.05	4.15	4	4.05	4.15	4.1	3.9
0	0	0	0	0	0	0	0	0	0	0	0	0	0	0	0	0	0	0	0	0	0	0	0	0	0	0	0	0	0	0	0.8	4	4	4	4	4	4	3.95	3.95	3.95	3.95	4	4.1	4.1	3.95	3.85	3.9	3.9	4.2
0	0	0	0	0	0	0	0	0	0	0	0	0	0	0	0	0	0	0	0	0	0	0	0	0	0	0	0	0	0	0	0	4	4	4	4	4	4	3.95	3.9	4.05	4.15	3.95	4.05	3.95	3.95	4	4	4.1	4
0	0	0	0	0	0	0	0	0	0	0	0	0	0	0	0	0	0	0	0	0	0	0	0	0	0	0	0	0	0	0	0	4	4	4	4	4	4.05	4	4.05	4	4.05	4.05	4	4.05	3.95	4.2	4.05	4.1	4.15
0	0	0	0	0	0	0	0	0	0	0	0	0	0	0	0	0	0	0	0	0	0	0	0	0	0	0	0	0	0	0	0	4	4	4	4	4	4	4	4.05	4.1	4.05	4.1	4.2	4.1	4.05	4.2	4.05	4.15	3.9
0	0	0	0	0	0	0	0	0	0	0	0	0	0	0	0	0	0	0	0	0	0	0	0	0	0	0	0	0	0	0	0	4	4	4	4	4	4.05	4.05	4.15	4.15	4.1	4.05	4.25	4.1	4.1	4.05	4.25	4.15	4.25
0	0	0	0	0	0	0	0	0	0	0	0	0	0	0	0	0	0	0	0	0	0	0	0	0	0	0	0	0	0	0	0	4	4	4	4	4	4	4.05	4	4.15	4.05	4.25	4.2	4.2	4.15	4.2	4.25	4.25	4.1
0	0	0	0	0	0	0	0	0	0	0	0	0	0	0	0	0	0	0	0	0	0	0	0	0	0	0	0	0	0	0	0	4	4	4	4	4	4.05	4.15	4.05	4.25	4	4.2	4.25	4.1	4	4.45	4.35	4.2	4.4
0	0	0	0	0	0	0	0	0	0	0	0	0	0	0	0	0	0	0	0	0	0	0	0	0	0	0	0	0	0	0	0	4	4	4	4	4	4.1	4.15	4.1	4.25	4.1	4.3	4.2	4.4	4.45	4.3	4.25	4.15	4.15
[truncated: 51 more columns]

## Sheet: S1 C
0	0	0	0	0	0	0	0	0	0	0	0	0	0	0	0	0	0	0	0	0	0	0	0	0	0	0	0	0	0	0	0	0	0	0	0	0	0	0	0	0	0	0	0	0	0	0	0	0	0
0	0	0	0	0	0	0	0	0	0	0	0	0	0	0	0	0	0	0	0	0	0	0	0	0	0	0	0	0	0	0	0	0	0	0	0	0	0	0	0	0	0	0	0	0	0	0	0	0	0
0	0	0	0	0	0	0	0	0	0	0	0	0	0	0	0	0	0	0	0	0	0	0	0	0	0	0	0	0	0	0	0	0	0	0	0	0	0	0	0	0	0	0	0	0	0	0	0	0	0
0	0	0	0	0	0	0	0	0	0	0	0	0	0	0	0	0	0	0	0	0	0	0	0	0	0	0	0	0	0	0	0	0	0	0	0	0	0	0	0	0	0	0	0	0	0	0	0	0	0
0	0	0	0	0	0	0	0	0	0	0	0	0	0	0	0	0	0	0	0	0	0	0	0	0	0	0	0	0	0	0	0	0	0	0	0	0	0	0	0	0	0	0	0	0	0	0	0	0	0
0	0	0	0	0	0	0	0	0	0	0	0	0	0	0	0	0	0	0	0	0	0	0	0	0	0	0	0	0	0	0	0	0	0	0	0	0	0	0	0	0	0	0	0	0	0	0	0	0	0
0	0	0	0	0	0	0	0	0	0	0	0	0	0	0	0	0	0	0	0	0	0	0	0	0	0	0	0	0	0	0	0	0	0	0	0	0	0	0	0	0	0	0	0	0	0	0	0	0	0
0	0	0	0	0	0	0	0	0	0	0	0	0	0	0	0	0	0	0	0	0	0	0	0	0	0	0	0	0	0	0	0	0	0	0	0	0	0	0	0	0	0	0	0	0	0	0	0	0	0
0	0	0	0	0	0	0	0	0	0	0	0	0	0	0	0	0	0	0	0	0	0	0	0	0	0	0	0	0	0	0	0	0	0	0	0	0	0	0	0	0	0	0	0	0	0	0	0	0	0
0	0	0	0	0	0	0	0	0	0	0	0	0	0	0	0	0	0	0	0	0	0	0	0	0	0	0	0	0	0	0	0	0	0	0	0	0	0	0	0	0	0	0	0	0	0	0	0	0	0
0	0	0	0	0	0	0	0	0	0	0	0	0	0	0	0	0	0	0	0	0	0	0	0	0	0	0	0	0	0	0	0	0	0	0	0	0	0	0	0	0	0	0	0	0	0	0	0	0	0
0	0	0	0	0	0	0	0	0	0	0	0	0	0	0	0	0	0	0	0	0	0	0	0	0	0	0	0	0	0	0	0	0	0	0	0	0	0	0	0	0	0	0	0	0	0	0	0	0	0
0	0	0	0	0	0	0	0	0	0	0	0	0	0	0	0	0	0	0	0	0	0	0	0	0	0	0	0	0	0	0	0	0	0	0	0	0	0	0	0	0	0	0	0	0	0	0	0	0	1
0	0	0	0	0	0	0	0	0	0	0	0	0	0	0	0	0	0	0	0	0	0	0	0	0	0	0	0	0	0	0	0	0	0	0	0	0	0	0	0	0	0	1	1	1	1	1	1	1	1
0	0	0	0	0	0	0	0	0	0	0	0	0	0	0	0	0	0	0	0	0	0	0	0	0	0	0	0	0	0	0	0	0	0	0	0	1	1	1	1	1	1	1	1	1	1	1	1	1	1
0	0	0	0	0	0	0	0	0	0	0	0	0	0	0	0	0	0	0	0	0	0	0	0	0	0	0	0	0	0	0	0	1	1	1	1	1	1	1	1	1	1	1	1	1	1	1	1	1	1
0	0	0	0	0	0	0	0	0	0	0	0	0	0	0	0	0	0	0	0	0	0	0	0	0	0	0	0	1	1	1	1	1	1	1	1	1	1	1	1	1	1	1	1	1	1	1	1	1	1
0	0	0	0	0	0	0	0	0	0	0	0	0	0	0	0	0	0	0	0	0	0	0	0	0	1	1	1	1	1	1	1	1	1	1	1	1	1	1	1	1	1	1	1	1	1	1	1	1	1
0	0	0	0	0	0	0	0	0	0	0	0	0	0	0	0	0	0	0	0	0	0	1	1	1	1	1	1	1	1	1	1	1	1	1	1	1	1	1	1	1	1	1	1	1	1	1	1	1	1
0	0	0	0	0	0	0	0	0	0	0	0	0	0	0	0	0	0	0	0	1	1	1	1	1	1	1	1	1	1	1	1	1	1	1	1	1	1	1	1	1	1	1	1	1	1	1	1	1	1
0	0	0	0	0	0	0	0	0	0	0	0	0	0	0	0	0	0	1	1	1	1	1	1	1	1	1	1	1	1	1	1	1	1	1	1	1	1	1	1	1	1	1	1	1	1	1	1	1	1
0	0	0	0	0	0	0	0	0	0	0	0	0	0	0	0	1	1	1	1	1	1	1	1	1	1	1	1	1	1	1	1	1	1	1	1	1	1	1	1	1	1	1	1	1	1	1	1	1	1
0	0	0	0	0	0	0	0	0	0	0	0	0	0	0	1	1	1	1	1	1	1	1	1	1	1	1	1	1	1	1	1	1	1	1	1	1	1	1	1	1	1	1	1	1	1	1	1	1	1
0	0	0	0	0	0	0	0	0	0	0	0	0	0	1	1	1	1	1	1	1	1	1	1	1	1	1	1	1	1	1	1	1	1	1	1	1	1	1	1	1	1	1	1	1	1	1	1	1	1.05
0	0	0	0	0	0	0	0	0	0	0	0	0	1	1	1	1	1	1	1	1	1	1	1	1	1	1	1	1	1	1	1	1	1	1	1	1	1	1	1	1	1	1	1	1.05	1.05	1.1	1.15	1.05	1.1
0	0	0	0	0	0	0	0	0	0	0	0	1	1	1	1	1	1	1	1	1	1	1	1	1	1	1	1	1	1	1	1	1	1	1	1	1	1	1	1	1.05	1.05	1.1	1.05	1.2	1.25	1.25	1.15	1.2	1.35
0	0	0	0	0	0	0	0	0	0	0	1	1	1	1	1	1	1	1	1	1	1	1	1	1	1	1	1	1	1	1	1	1	1	1	1	1	1	1.1	1.15	1.05	1.1	1.15	1.35	1.35	1.35	1.3	1.5	1.1	1.35
0	0	0	0	0	0	0	0	0	0	1	1	1	1	1	1	1	1	1	1	1	1	1	1	1	1	1	1	1	1	1	1	1	1	1	1.05	1.1	1.2	1.25	1.15	1.1	1.25	1.4	1.4	1.2	1.3	1.35	1.65	1.45	1.35
0	0	0	0	0	0	0	0	0	1	1	1	1	1	1	1	1	1	1	1	1	1	1	1	1	1	1	1	1	1	1	1	1.05	1.1	1.1	1.2	1.2	1	1.25	1.4	1.3	1.25	1.45	1.4	1.5	1.65	1.6	1.6	2	2
0	0	0	0	0	0	0	0	0	1	1	1	1	1	1	1	1	1	1	1	1	1	1	1	1	1	1	1	1	1	1.05	1	1.05	1.2	1.3	1.45	1.25	1.15	1.1	1.3	1.4	1.4	1.45	1.6	1.65	2	2	2	2	2
0	0	0	0	0	0	0	0	1	1	1	1	1	1	1	1	1	1	1	1	1	1	1	1	1	1	1	1	1.05	1.05	1.05	1.2	1.2	1.2	1.15	1.45	1.45	1.4	1.45	1.7	1.55	1.55	2	2	2	2	2	2	2	2
0	0	0	0	0	0	0	0	1	1	1	1	1	1	1	1	1	1	1	1	1	1	1	1	1	1	1	1.05	1.1	1	1.15	1.35	1.3	1.2	1.3	1.4	1.35	1.6	1.55	1.65	2	2	2	2	2	2	2	2	2	2
0	0	0	0	0	0	0	1	1	1	1	1	1	1	1	1	1	1	1	1	1	1	1	1	1	1	1.2	1.1	1.2	1.25	1.25	1.3	1.4	1.35	1.45	1.4	1.5	2	2	2	2	2	2	2	2	2	2	2	2	2
0	0	0	0	0	0	0	1	1	1	1	1	1	1	1	1	1	1	1	1	1	1	1	1	1.05	1	1.15	1.15	1.3	1.45	1.5	1.35	1.55	1.6	1.35	2	2	2	2	2	2	2	2	2	2	2	2	2	2	2
0	0	0	0	0	0	0	1	1	1	1	1	1	1	1	1	1	1	1	1	1	1	1.15	1.1	1.15	1.2	1.3	1.45	1.5	1.65	1.65	1.45	1.65	2	2	2	2	2	2	2	2	2	2	2	2	2	2	2	2	2
0	0	0	0	0	0	1	1	1	1	1	1	1	1	1	1	1	1	1	1	1	1	1.1	1.1	1.1	1.3	1.15	1.35	1.3	1.6	1.5	2	2	2	2	2	2	2	2	2	2	2	2	2	2	2	2	2	2	2
0	0	0	0	0	0	1	1	1	1	1	1	1	1	1	1	1	1	1	1	1.05	1.1	1.25	1.1	1.25	1.25	1.45	1.65	1.6	2	2	2	2	2	2	2	2	2	2	2	2	2	2	2	2	2	2	2	2	2
0	0	0	0	0	0	1	1	1	1	1	1	1	1	1	1	1	1	1	1.15	1.15	1.2	1.1	1.15	1.2	1.5	1.55	1.4	2	2	2	2	2	2	2	2	2	2	2	2	2	2	2	2	2	2	2	2	2	2
0	0	0	0	0	1	1	1	1	1	1	1	1	1	1	1	1	1	1.05	1.2	1.2	1.2	1.25	1.35	1.4	1.6	1.45	2	2	2	2	2	2	2	2	2	2	2	2	2	2	2	2	2	2	2	2	2	2	2
0	0	0	0	0	1	1	1	1	1	1	1	1	1	1	1	1	1.1	1.15	1.1	1.2	1.35	1.55	1.6	1.6	2	2	2	2	2	2	2	2	2	2	2	2	2	2	2	2	2	2	2	2	2	2	2	2	2
0	0	0	0	0	1	1	1	1	1	1	1	1	1	1	1	1.05	1.35	1.25	1.25	1.3	1.35	1.6	1.65	2	2	2	2	2	2	2	2	2	2	2	2	2	2	2	2	2	2	2	2	2	2	2	2	2	2
0	0	0	0	0	1	1	1	1	1	1	1	1	1	1	1.05	1.1	1.25	1.3	1.45	1.45	1.35	1.6	2	2	2	2	2	2	2	2	2	2	2	2	2	2	2	2	2	2	2	2	2	2	2	2	2	2	2
0	0	0	0	1	1	1	1	1	1	1	1	1	1	1	1.1	1.15	1.4	1.3	1.35	1.7	1.6	2	2	2	2	2	2	2	2	2	2	2	2	2	2	2	2	2	2	2	2	2	2	2	2	2	2	2	2
0	0	0	0	1	1	1	1	1	1	1	1	1	1	1.05	1.1	1.3	1.35	1.4	1.55	1.6	2	2	2	2	2	2	2	2	2	2	2	2	2	2	2	2	2	2	2	2	2	2	2	2	2	2	2	2	2
0	0	0	0	1	1	1	1	1	1	1	1	1	1	1.1	1.15	1.3	1.35	1.5	1.55	2	2	2	2	2	2	2	2	2	2	2	2	2	2	2	2	2	2	2	2	2	2	2	2	2	2	2	2	2	1.95
0	0	0	0	1	1	1	1	1	1	1	1	1	1.1	1.1	1.3	1.1	1.45	1.75	2	2	2	2	2	2	2	2	2	2	2	2	2	2	2	2	2	2	2	2	2	2	2	2	2	2	2	2	2	2	2
0	0	0	0	1	1	1	1	1	1	1	1	1	1.2	1.3	1.25	1.5	1.35	2	2	2	2	2	2	2	2	2	2	2	2	2	2	2	2	2	2	2	2	2	2	2	2	2	2	2	2	2	2	2	2
0	0	0	0	1	1	1	1	1	1	1	1	1.1	1.15	1.35	1.5	1.65	1.7	2	2	2	2	2	2	2	2	2	2	2	2	2	2	2	2	2	2	2	2	2	2	2	2	2	2	2	2	2	2	2	2
0	0	0	0	1	1	1	1	1	1	1	1	1.1	1.2	1.45	1.55	1.55	2	2	2	2	2	2	2	2	2	2	2	2	2	2	2	2	2	2	2	2	2	2	2	2	2	2	2	2	2	2	2	2	2
0	0	0	1	1	1	1	1	1	1	1	1.25	1.2	1.25	1.45	1.45	2	2	2	2	2	2	2	2	2	2	2	2	2	2	2	2	2	2	2	2	2	2	2	2	2	2	2	2	2	2	1.95	2	2	2
0	0	0	1	1	1	1	1	1	1	1	1.1	1.25	1.4	1.6	1.6	2	2	2	2	2	2	2	2	2	2	2	2	2	2	2	2	2	2	2	2	2	2	2	2	1.95	2	1.95	2	2	2	2	2	2	2
0	0	0	1	1	1	1	1	1	1	1.05	1.35	1.15	1.5	1.75	2	2	2	2	2	2	2	2	2	2	2	2	2	2	2	2	2	2	2	2	2	2	2	2	2	2	2	2	2	1.95	2	2	2	2	2
0	0	0	1	1	1	1	1	1	1	1.1	1.35	1.5	1.2	2	2	2	2	2	2	2	2	2	2	2	2	2	2	2	2	2	2	2	2	2	2	2	2	2	2	2	1.95	2	2	2	2	2	2	2	2
0	0	0	1	1	1	1	1	1	1.05	1.05	1.25	1.6	1.8	2	2	2	2	2	2	2	2	2	2	2	2	2	2	2	2	2	2	2	2	2	2	2	2	2	2	2	1.95	2	2	2	2	2	2	2	2
0	0	0	1	1	1	1	1	1	1.15	1.25	1.4	1.55	2	2	2	2	2	2	2	2	2	2	2	2	2	2	2	2	2	2	2	2	2	2	2	2	2	1.95	2	1.95	2	1.95	2	2	2	2	2	2	2
0	0	0	1	1	1	1	1	1	1.1	1.15	1.25	1.5	2	2	2	2	2	2	2	2	2	2	2	2	2	2	2	2	2	2	2	2	2	1.95	2	2	2	2	2	2	2	2	2	2	2	2	2	2	2.05
0	0	0	1	1	1	1	1	1	1.25	1.3	1.5	2	2	2	2	2	2	2	2	2	2	2	2	2	2	2	2	2	2	2	2	1.95	2	2	2	2	2	2	2	2	2	2	2	2	2	2.05	2	2.1	2.1
0	0	0	1	1	1	1	1	1.2	1.25	1.3	1.7	2	2	2	2	2	2	2	2	2	2	2	2	2	2	2	2	2	2	2	2	2	2	2	2	2	2	2	2	2	2	2.05	2	2	2	2.1	2.05	2.05	2.15
0	0	0	1	1	1	1	1	1.15	1.3	1.45	1.8	2	2	2	2	2	2	2	2	2	2	2	2	2	2	2	2	2	2	2	2	2	2	2	2	2	2	2	2	2	2.1	2	2	2	2.05	2.05	2.05	2	2.05
0	0	0	1	1	1	1	1	1.1	1.35	1.3	2	2	2	2	2	2	2	2	2	2	2	2	2	2	2	2	2	2	2	2	2	2	2	2	2	2	2	2	2.05	2	2	2.05	2.05	2.05	2.05	2.2	2.05	2.05	2.1
0	0	1	1	1	1	1	1.05	1.1	1.45	1.5	2	2	2	2	2	2	2	2	2	2	2	2	2	2	2	2	2	2	2	2	2	2	2	2	2	2	2	2.05	2.05	2	2.05	2	2.05	2.2	2	2.05	2.05	2	2.1
0	0	1	1	1	1	1	1	1.4	1.4	1.65	2	2	2	2	2	2	2	2	2	2	2	2	2	2	2	2	2	2	1.95	2	1.95	2	2	2	2	2.05	2	2.05	2.1	2	2.05	2.05	2.1	2.05	2.05	2.1	2.1	2.15	2.05
0	0	1	1	1	1	1	1.1	1.15	1.4	2	2	2	2	2	2	2	2	2	2	2	2	2	2	2	2	2	1.95	2	2	1.95	2	2	2	2	2	2	2.05	2	2.05	2	2	2.05	2	2.05	2.2	2.05	2.05	2.05	2.05
0	0	1	1	1	1	1	1.15	1.45	1.45	2	2	2	2	2	2	2	2	2	2	2	2	2	2	2	2	2	2	2	2	2	1.95	2	2	2	2.05	2	2.15	2.05	2.05	2.1	2.15	2	2.1	2.05	2.15	2	2.2	2.3	2.1
0	0	1	1	1	1	1	1.15	1.25	1.65	2	2	2	2	2	2	2	2	2	2	2	2	2	2	2	2	1.95	2	2	1.95	2	2	2	2	2.1	2.05	2.05	2.05	2.1	2.1	2.05	2.1	2.15	2.05	2.15	2.1	2.3	2.25	2.1	2.2
0	0	1	1	1	1	1.05	1.35	1.6	2	2	2	2	2	2	2	2	2	2	2	2	2	2	2	2	2	2	2	2	2	2	2.05	2	2.05	2	2.1	2.05	2.05	2.15	2.05	2.15	2.1	2.05	2.1	2.05	2.1	2.2	2.2	2.25	2.25
0	0	1	1	1	1	1.15	1.25	1.55	2	2	2	2	2	2	2	2	2	2	2	2	2	2	2	2	2	2	2	1.95	2	2	2	2	2	2	2.15	2.15	2.05	2.05	2.05	2.05	2.1	2.3	2.05	2.25	2.45	2.2	2.25	2.1	2.15
0	0	1	1	1	1	1.15	1.2	1.4	2	2	2	2	2	2	2	2	2	2	2	2	2	2	2	2	2	2	2	2	2	2.05	2	2	2.05	2.15	2.1	2.1	2.15	2.15	2.05	2.15	2.05	2.15	2.1	2.2	2.2	2.05	2.4	2.5	2.2
0	0	1	1	1	1	1.1	1.45	1.75	2	2	2	2	2	2	2	2	2	2	2	2	2	2	1.9	2	2	2	2	2	2	2	2.05	2	2.05	2.1	2.15	2.05	2	2.05	2.15	2.2	2.2	2.2	2.2	2.25	2.2	2.25	2.5	2.3	2.35
0	0	1	1	1	1	1.3	1.35	2	2	2	2	2	2	2	2	2	2	2	2	2	2	2	2	2	2	2	2	2	2	2.05	2.1	2.05	2	2.05	2.1	2.1	2.1	2.15	2.1	2.3	2.35	2.25	2.3	2.15	2.15	2.4	2.5	2.3	2.3
0	0	1	1	1	1	1.1	1.5	2	2	2	2	2	2	2	2	2	2	2	2	2	2	2	1.95	2	2	2	2	2	2	2	2	2	2.05	2.15	2	2.15	2.2	2.1	2.1	2.2	2.05	2.35	2.3	2.35	2.25	2.25	2.3	2.35	2.6
0	0	1	1	1	1	1.5	1.65	2	2	2	2	2	2	2	2	2	2	2	2.05	2	2	2	2	1.95	2	2	2.05	2	2	2.05	2.05	2.05	2.1	2	2.05	2.3	2.3	2.2	2.15	2.25	2.35	2.45	2.35	2.25	2.6	2.2	2.25	2.45	2.5
0	0	1	1	1	1.05	1.4	1.55	2	2	2	2	2	2	2	2	2	2	2	2	2	2	2	2	2	2	2	2.05	2.05	2	2	2.15	2.05	2.25	2.05	2.25	2.2	2.2	2.15	2.45	2.25	2.35	2.4	2.65	2.4	2.45	2.5	2.55	2.3	2.5
0	0	1	1	1	1.1	1.55	1.45	2	2	2	2	2	2	2	2	2	2	2	2	2	2	2	2	2	2	2.05	2	2	2.05	2	2.15	2	2.1	2.25	2.2	2.25	2.4	2.3	2.35	2.55	2.5	2.4	2.35	2.6	2.55	2.6	2.5	2.5	2.55
0	0	1	1	1	1.15	1.5	2	2	2	2	2	2	2	2	2	2	2	2	2	2	2	2	2	2	2.05	2.05	2.1	2.15	2	2.1	2.15	2.2	2.2	2.4	2.1	2.25	2.2	2.15	2.35	2.4	2.4	2.4	2.5	2.5	2.4	2.55	2.6	2.6	2.6
0	0	1	1	1	1.1	1.45	2	2	2	2	2	2	2	2	2	2	2	2	2	1.95	2	1.95	2	2	2	2.05	2.05	2.05	2.15	2.05	2.15	2.1	2.25	2.25	2.1	2.25	2.3	2.4	2.35	2.6	2.45	2.25	2.3	2.6	2.65	2.5	2.5	2.5	2.65
0	0	1	1	1	1.3	1.45	2	2	2	2	2	2	2	2	2	2	2	2	2	2	2	2	2	2	2	2.05	2.05	2.05	2.1	2.05	2	2.1	2.1	2.35	2.35	2.25	2.35	2.45	2.4	2.6	2.5	2.3	2.6	2.35	2.55	2.55	2.55	2.7	2.7
0	0	1	1	1	1.2	1.65	2	2	2	2	2	2	2	2	2	2	2	2	2	2	2	2	2	2	2	2.1	2.2	2	2.05	2.15	2.05	2.3	2.2	2.25	2.45	2.25	2.4	2.5	2.45	2.45	2.3	2.6	2.8	2.55	2.6	2.75	2.7	2.7	2.75
0	0	1	1	1	1.15	1.6	2	2	2	2	2	2	2	2	2	2	2	2	1.95	2	2	2	2	2.05	2.15	2.1	2.1	2.1	2.1	2	2.05	2.25	2.25	2.3	2.35	2.35	2.5	2.3	2.4	2.55	2.55	2.35	2.55	2.7	2.6	2.8	2.75	2.8	2.85
0	0	1	1	1.05	1.05	1.45	2	2	2	2	2	2	2	2	2	2	2	1.95	2	2	2	2	2	2.1	2.15	2.15	2.1	2	2.1	2.2	2.15	2.1	2.3	2.3	2.4	2.35	2.35	2.5	2.65	2.6	2.45	2.5	2.5	2.75	2.75	2.75	2.7	2.9	2.75
0	0	1	1	1.1	1.35	2	2	2	2	2	2	2	2	2	2	2	1.95	2	2	2	2	2	2	2	2	2.05	2.05	2.1	2.1	2.25	2.2	2.35	2.55	2.45	2.4	2.15	2.35	2.55	2.65	2.5	2.4	2.6	2.6	2.65	2.75	2.85	2.9	3	3
0	0	1	1	1.1	1.45	2	2	2	2	2	2	2	2	2	2	2	2	2	2	2	2	2	2.1	2	2.05	2.1	2.15	2.2	2.2	2.35	2.25	2.35	2.45	2.6	2.2	2.4	2.5	2.65	2.55	2.65	2.55	2.65	2.6	2.65	2.85	2.85	2.95	3	2.95
0	0	1	1	1	1.45	2	2	2	2	2	2	2	2	2	2	2	2	2	2	2.05	2	2.05	2.05	2	2	2.05	2.15	2.15	2.05	2.15	2.2	2.3	2.4	2.1	2.6	2.35	2.45	2.65	2.5	2.55	2.75	2.5	3	2.8	2.8	2.95	2.95	3	3
0	0	1	1	1.2	1.6	2	2	2	2	2	2	2	2	2	2	2	2	2	2	2	2.05	2.05	2.15	2.1	2	2.1	2.15	2.2	2.3	2.4	2.35	2.55	2.3	2.4	2.5	2.7	2.5	2.7	2.7	2.7	2.7	2.65	2.75	2.9	2.95	3	3	3	3
0	1	1	1	1.1	1.55	2	2	2	2	2	2	2	2	2	2	2	2	2	2.05	2	2.1	2	2.15	2	2.25	2	2.15	2.1	2.25	2.35	2.3	2.45	2.55	2.45	2.65	2.4	2.6	2.75	2.65	2.75	2.7	2.7	2.9	2.95	2.95	3	3	3	3
0	1	1	1	1.25	1.55	2	2	2	2	2	2	2	2	2	2	2	2	2	2	2.05	2.05	2.1	2.15	2.1	2.15	2.2	2.2	2.1	2.45	2.35	2.3	2.25	2.4	2.5	2.4	2.5	2.65	2.7	2.75	2.8	2.8	2.85	3	3	3	3	3	3	3
0	1	1	1	1.1	1.3	2	2	2	2	2	2	2	2	2	1.95	2	2	2	2	2.05	2	2.15	2.25	2.05	2.2	2.2	2.15	2.4	2.45	2.1	2.5	2.45	2.55	2.6	2.55	2.6	2.6	2.75	2.8	2.7	2.9	2.9	3	3	3	3	3	3	3
0	1	1	1	1.25	2	2	2	2	2	2	2	2	2	2	1.95	2	2	2.05	2.05	2.05	2.1	2	2.1	2.25	2.15	2.15	2.3	2.35	2.5	2.45	2.5	2.3	2.6	2.5	2.55	2.55	2.6	2.6	3	2.75	2.95	2.95	3	3	3	3	3	3	3
0	1	1	1	1.3	2	2	2	2	2	2	2	2	2	2	2	2	2	2	2	2	2.05	2	2.15	2.2	2.15	2.45	2.25	2.3	2.35	2.5	2.4	2.3	2.7	2.6	2.55	2.6	2.8	2.95	2.7	2.8	2.9	3	3	3	3	3	3	2.95	3
0	1	1	1	1.3	2	2	2	2	2	2	2	2	2	2	2	2	2.05	2	2	2.1	2.05	2	2.3	2.3	2.3	2.4	2.35	2.45	2.35	2.55	2.5	2.45	2.6	2.85	2.7	2.7	2.85	2.8	2.9	2.95	3	3	3	3	3	3	2.9	2.95	3
0	1	1	1	1.25	2	2	2	2	2	2	2	2	2	2	2	2	2	2.05	2.05	2	2.2	2.15	2	2.3	2.2	2.3	2.45	2.5	2.35	2.45	2.45	2.6	2.5	2.65	2.85	2.9	2.85	2.95	2.85	3	3	3	3	3	3	3	3	3	3
0	1	1	1	1.4	2	2	2	2	2	2	2	2	2	2	2	2	2	2	2.05	2.2	2.15	2.1	2.2	2.25	2.1	2.1	2.3	2.45	2.4	2.6	2.75	2.55	2.7	2.65	2.75	2.8	2.8	2.95	3	3	3	3	3	2.95	3	3	3	3	3.05
0	1	1	1.05	1.5	2	2	2	2	2	2	2	2	2	2	2	2	2	2.05	2.05	2.15	2.15	2.15	2.25	2.3	2.45	2.2	2.3	2.55	2.35	2.25	2.6	2.7	2.75	2.7	2.9	2.75	2.95	3	3	3	3	3	3	3	3	3	3	2.95	3.05
0	1	1	1	1.6	2	2	2	2	2	2	2	2	2	2	2	2	2.1	2	2.1	2.15	2.1	2.1	2.3	2.35	2.2	2.3	2.45	2.35	2.65	2.6	2.5	2.85	2.65	2.7	2.85	2.95	3	3	3	3	3	3	3	3	3	3.05	2.95	3	2.95
0	1	1	1.05	1.45	2	2	2	2	2	2	2	2	2	2	2	2.05	2.05	2.1	2.2	2.2	2.05	2.25	2.45	2.35	2.55	2.6	2.5	2.6	2.65	2.7	2.65	2.95	2.85	2.75	2.85	3	3	3	3	3	3	3	3	3	3	3	3	3	3
0	1	1	1.1	1.6	2	2	2	2	2	2	2	2	2	2	2	2	2	2.15	2.15	2.15	2.3	2.2	2.6	2.4	2.3	2.65	2.35	2.6	2.55	2.8	2.7	2.6	2.85	2.8	3	3	3	3	3	3	3	3	3	2.9	3	3	3	3	3
0	1	1	1.3	1.5	2	2	2	2	2	2	2	2	2	2.05	2.05	2	2.1	2.05	2.2	2.2	2.15	2.3	2.5	2.35	2.35	2.75	2.45	2.65	2.75	2.75	2.8	2.8	2.75	2.95	3	3	3	3	3	3	3	2.95	3.05	3	3	3	2.95	3	3
0	1	1	1.25	2	2	2	2	2	2	2	2	2	2	2	2	2.05	2.05	2.05	2.15	2.2	2.2	2.25	2.45	2.4	2.4	2.7	2.3	2.5	2.7	2.75	2.85	2.75	2.85	3	3	3	3	3	3	3	3	2.95	3	3.05	3	2.95	3	3	3.05
0	1	1	1.35	2	2	2	2	2	2	1.95	2	1.95	2	2	2	2.05	2.1	2.15	2.15	2.35	2.05	2.25	2.3	2.35	2.3	2.45	2.65	2.8	2.8	2.9	2.85	2.95	2.95	3	3	3	3	3	3	3	3	2.9	2.95	2.95	3.05	3.1	3.05	3	3.05
0	1	1	1.25	2	2	2	2	2	2	2	2	2	2	2	2	2.15	2.2	2.1	2.1	2.25	2.35	2.2	2.25	2.5	2.6	2.45	2.15	2.6	2.8	2.8	2.95	2.95	3	3	3	3	3	3	2.95	3	3	3	3	3	3	2.95	3	3.05	3
0	1	1	1.4	2	2	2	2	2	2	2	2	2	2	2	2	2	2.1	2.05	2.15	2.3	2.5	2.2	2.25	2.6	2.5	2.5	2.65	2.55	2.7	2.7	2.9	2.95	3	3	3	2.9	3	3	3	3	3	3	3	3	2.95	3.1	3	2.95	3
[truncated: 51 more columns]

## Sheet: S1 D
0	0	0	0	0	0	0	0	0	0	0	0	0	0	0	0	0	0	0	0	0	0	0	0	0	0	0	0	0	0	0	0	0	0	0	0	0	0	0	0	0	0	0	0	0	0	0	0	0	0
0	0	0	0	0	0	0	0	0	0	0	0	0	0	0	0	0	0	0	0	0	0	0	0	0	0	0	0	0	0	0	0	0	0	0	0	0	0	0	0	0	0	0	0	0	0	0	0	0	0
0	0	0	0	0	0	0	0	0	0	0	0	0	0	0	0	0	0	0	0	0	0	0	0	0	0	0	0	0	0	0	0	0	0	0	0	0	0	0	0	0	0	0	0	0	0	0	0	0	0
0	0	0	0	0	0	0	0	0	0	0	0	0	0	0	0	0	0	0	0	0	0	0	0	0	0	0	0	0	0	0	0	0	0	0	0	0	0	0	0	0	0	0	0	0	0	0	0	0	0
0	0	0	0	0	0	0	0	0	0	0	0	0	0	0	0	0	0	0	0	0	0	0	0	0	0	0	0	0	0	0	0	0	0	0	0	0	0	0	0	0	0	0	0	0	0	0	0	0	0
0	0	0	0	0	0	0	0	0	0	0	0	0	0	0	0	0	0	0	0	0	0	0	0	0	0	0	0	0	0	0	0	0	0	0	0	0	0	0	0	0	0	0	0	0	0	0	0	0	0
0	0	0	0	0	0	0	0	0	0	0	0	0	0	0	0	0	0	0	0	0	0	0	0	0	0	0	0	0	0	0	0	0	0	0	0	0	0	0	0	0	0	0	0	0	0	0	0	0	0
0	0	0	0	0	0	0	0	0	0	0	0	0	0	0	0	0	0	0	0	0	0	0	0	0	0	0	0	0	0	0	0	0	0	0	0	0	0	0	0	0	0	0	0	0	0	0	0	0	0
0	0	0	0	0	0	0	0	0	0	0	0	0	0	0	0	0	0	0	0	0	0	0	0	0	0	0	0	0	0	0	0	0	0	0	0	0	0	0	0	0	0	0	0	0	0	0	0	0	0
0	0	0	0	0	0	0	0	0	0	0	0	0	0	0	0	0	0	0	0	0	0	0	0	0	0	0	0	0	0	0	0	0	0	0	0	0	0	0	0	0	0	0	0	0	0	0	0	0	0
0	0	0	0	0	0	0	0	0	0	0	0	0	0	0	0	0	0	0	0	0	0	0	0	0	0	0	0	0	0	0	0	0	0	0	0	0	0	0	0	0	0	0	0	0	0	0	0	0	0
0	0	0	0	0	0	0	0	0	0	0	0	0	0	0	0	0	0	0	0	0	0	0	0	0	0	0	0	0	0	0	0	0	0	0	0	0	0	0	0	0	0	0	0	0	0	0	0	0	0
0	0	0	0	0	0	0	0	0	0	0	0	0	0	0	0	0	0	0	0	0	0	0	0	0	0	0	0	0	0	0	0	0	0	0	0	0	0	0	0	0	0	0	0	0	0	0	0	0	1
0	0	0	0	0	0	0	0	0	0	0	0	0	0	0	0	0	0	0	0	0	0	0	0	0	0	0	0	0	0	0	0	0	0	0	0	0	0	0	0	0	0	1	1	1	1	1	1	1	1
0	0	0	0	0	0	0	0	0	0	0	0	0	0	0	0	0	0	0	0	0	0	0	0	0	0	0	0	0	0	0	0	0	0	0	0	1	1	1	1	1	1	1	1	1	1	1	1	1	1
0	0	0	0	0	0	0	0	0	0	0	0	0	0	0	0	0	0	0	0	0	0	0	0	0	0	0	0	0	0	0	0	1	1	1	1	1	1	1	1	1	1	1	1	1	1	1	1	1	1
0	0	0	0	0	0	0	0	0	0	0	0	0	0	0	0	0	0	0	0	0	0	0	0	0	0	0	0	1	1	1	1	1	1	1	1	1	1	1	1	1	1	1	1	1	1	1	1	1	1
0	0	0	0	0	0	0	0	0	0	0	0	0	0	0	0	0	0	0	0	0	0	0	0	0	1	1	1	1	1	1	1	1	1	1	1	1	1	1	1	1	1	1	1	1	1	1	1	1	1
0	0	0	0	0	0	0	0	0	0	0	0	0	0	0	0	0	0	0	0	0	0	1	1	1	1	1	1	1	1	1	1	1	1	1	1	1	1	1	1	1	1	1	1	1	1	1	1	1	1
0	0	0	0	0	0	0	0	0	0	0	0	0	0	0	0	0	0	0	0	1	1	1	1	1	1	1	1	1	1	1	1	1	1	1	1	1	1	1	1	1	1	1	1	1	1	1	1	1	1
0	0	0	0	0	0	0	0	0	0	0	0	0	0	0	0	0	0	1	1	1	1	1	1	1	1	1	1	1	1	1	1	1	1	1	1	1	1	1	1	1	1	1	1	1	1	1	1	1	1
0	0	0	0	0	0	0	0	0	0	0	0	0	0	0	0	1	1	1	1	1	1	1	1	1	1	1	1	1	1	1	1	1	1	1	1	1	1	1	1	1	1	1	1	1	1	1	1	1	1
0	0	0	0	0	0	0	0	0	0	0	0	0	0	0	1	1	1	1	1	1	1	1	1	1	1	1	1	1	1	1	1	1	1	1	1	1	1	1	1	1	1	1	1	1	1	1	1	1	1
0	0	0	0	0	0	0	0	0	0	0	0	0	0	1	1	1	1	1	1	1	1	1	1	1	1	1	1	1	1	1	1	1	1	1	1	1	1	1	1	1	1	1	1	1	1	1	1	1	1
0	0	0	0	0	0	0	0	0	0	0	0	0	1	1	1	1	1	1	1	1	1	1	1	1	1	1	1	1	1	1	1	1	1	1	1	1	1	1	1	1	1	1	1	1	1	1	1	1	1
0	0	0	0	0	0	0	0	0	0	0	0	1	1	1	1	1	1	1	1	1	1	1	1	1	1	1	1	1	1	1	1	1	1	1	1	1	1	1	1	1	1	1	1	1	1	1	1	1	1
0	0	0	0	0	0	0	0	0	0	0	1	1	1	1	1	1	1	1	1	1	1	1	1	1	1	1	1	1	1	1	1	1	1	1	1	1	1	1	1	1	1	1	1	1.15	1	1.05	1.3	1.15	1.1
0	0	0	0	0	0	0	0	0	0	1	1	1	1	1	1	1	1	1	1	1	1	1	1	1	1	1	1	1	1	1	1	1	1	1	1	1	1	1.1	1.15	1	1.2	1.15	1.15	1.15	1.35	1.1	1.25	1.1	1.55
0	0	0	0	0	0	0	0	0	1	1	1	1	1	1	1	1	1	1	1	1	1	1	1	1	1	1	1	1	1	1	1	1	1	1.1	1.15	1.05	1.25	1.15	1.25	1.2	1.25	1.4	1.4	1.25	1.4	1.65	1.55	1.55	2
0	0	0	0	0	0	0	0	0	1	1	1	1	1	1	1	1	1	1	1	1	1	1	1	1	1	1	1	1	1.05	1.05	1.1	1.2	1.2	1.2	1.25	1.25	1.4	1.4	1.5	1.5	1.5	1.6	1.5	2	2	2	2	2	2
0	0	0	0	0	0	0	0	1	1	1	1	1	1	1	1	1	1	1	1	1	1	1	1	1	1	1	1.1	1.15	1.1	1.15	1.3	1.2	1.35	1.5	1.4	1.55	1.5	1.5	1.5	2	2	2	2	2	2	2	2	2	2
0	0	0	0	0	0	0	0	1	1	1	1	1	1	1	1	1	1	1	1	1	1	1	1.15	1.05	1	1.3	1.25	1.4	1.35	1.2	1.25	1.2	1.45	1.6	1.5	2	2	2	2	2	2	2	2	2	2	2	2	2	2
0	0	0	0	0	0	0	1	1	1	1	1	1	1	1	1	1	1	1	1	1	1	1.05	1.15	1.15	1.2	1.25	1.3	1.55	1.35	1.45	1.75	1.75	2	2	2	2	2	2	2	2	2	2	2	2	2	2	2	2	2
0	0	0	0	0	0	0	1	1	1	1	1	1	1	1	1	1	1	1	1.05	1.2	1.05	1.25	1.3	1.35	1.25	1.5	1.65	1.35	1.5	2	2	2	2	2	2	2	2	2	2	2	2	2	2	2	2	2	2	2	2
0	0	0	0	0	0	0	1	1	1	1	1	1	1	1	1	1	1.1	1.1	1.25	1.2	1.25	1.4	1.4	1.5	1.55	1.6	2	2	2	2	2	2	2	2	2	2	2	2	2	2	2	2	2	2	2	2	2	2	2
0	0	0	0	0	0	1	1	1	1	1	1	1	1	1	1	1.05	1.2	1.3	1.15	1.3	1.35	1.3	1.55	1.7	2	2	2	2	2	2	2	2	2	2	2	2	2	2	2	2	2	2	2	2	2	2	2	2	2
0	0	0	0	0	0	1	1	1	1	1	1	1	1	1.1	1.1	1.25	1.3	1.3	1.35	1.6	1.5	1.75	2	2	2	2	2	2	2	2	2	2	2	2	2	2	2	2	2	2	2	2	2	2	2	2	2	2	2
0	0	0	0	0	0	1	1	1	1	1	1	1	1	1.15	1.1	1.3	1.5	1.4	1.55	1.75	2	2	2	2	2	2	2	2	2	2	2	2	2	2	2	2	2	2	2	2	2	2	2	2	2	2	2.05	2	2.1
0	0	0	0	0	1	1	1	1	1	1	1	1.15	1.15	1.15	1.35	1.35	1.5	1.55	1.75	2	2	2	2	2	2	2	2	2	2	2	2	2	2	2	2	2	2	2	2	2	2	2	2.05	2	2.15	2.15	2.05	2.05	2.15
0	0	0	0	0	1	1	1	1	1	1	1.1	1.2	1.1	1.15	1.5	1.45	1.5	2	2	2	2	2	2	2	2	2	2	2	2	2	2	2	2	2	2	2	2	2.1	2	2	2.05	2.1	2.2	2.1	2.1	2.2	2.1	2.2	2
0	0	0	0	0	1	1	1	1	1	1	1.2	1.2	1.4	1.4	1.55	1.65	2	2	2	2	2	2	2	2	2	2	2	2	2	2	2	2	2	2	2	2.1	2.1	2.05	2.25	2.1	2.1	2.3	2.2	2.15	2.3	2.4	2.15	2.25	2.4
0	0	0	0	0	1	1	1	1	1.05	1.05	1.25	1.25	1.45	1.45	1.7	2	2	2	2	2	2	2	2	2	2	2	2	2	2	2	2	2	2	2	2	2	2.2	2.15	2.15	2.3	2.15	2.25	2.45	2.2	2.4	2.45	2.35	2.55	2.5
0	0	0	0	1	1	1	1	1	1.05	1.3	1.5	1.25	1.6	1.7	2	2	2	2	2	2	2	2	2	2	2	2	2	2	2.1	2	2	2.15	2.15	2.05	2.15	2.1	2.1	2.1	2.2	2.3	2.5	2.15	2.3	2.45	2.35	2.25	2.4	2.7	2.5
0	0	0	0	1	1	1	1	1.05	1.15	1.35	1.45	1.55	1.55	2	2	2	2	2	2	2	2	2	2	2	2	2	2.2	2.1	2.15	2	2.2	2.05	2.2	2.05	2.05	2.15	2.25	2.35	2.5	2.35	2.3	2.35	2.5	2.7	2.65	2.7	2.55	2.55	2.5
0	0	0	0	1	1	1	1.05	1.2	1.3	1.3	1.4	1.8	2	2	2	2	2	2	2	2	2	2	2	2	2.1	2	2.05	2.1	2.1	2.1	2	2.1	2.2	2.25	2.5	2.3	2.3	2.55	2.6	2.4	2.65	2.55	2.6	2.4	2.65	2.7	2.45	2.65	2.75
0	0	0	0	1	1	1	1.15	1.15	1.5	1.65	1.45	2	2	2	2	2	2	2	2	2	2	2	2.05	2.1	2	2	2.2	2	2.3	2.25	2.3	2.35	2.35	2.4	2.3	2.4	2.45	2.55	2.5	2.6	2.85	2.6	2.55	2.7	2.55	2.55	2.75	2.85	2.8
0	0	0	0	1	1	1.05	1.15	1.15	1.45	1.65	2	2	2	2	2	2	2	2	2	2	2	2	2.15	2.1	2.1	2.2	2.2	2.4	2.35	2.25	2.35	2.4	2.4	2.55	2.55	2.6	2.65	2.8	2.75	2.7	2.75	2.75	2.9	2.75	2.9	2.95	2.65	2.85	2.8
0	0	0	0	1	1	1.15	1.35	1.6	1.5	1.65	2	2	2	2	2	2	2	2	2	2.05	2	2.15	2.1	2.2	2.25	2.25	2.15	2.3	2.4	2.25	2.5	2.45	2.35	2.55	2.6	2.55	2.55	2.65	2.6	2.65	2.7	2.95	2.75	2.95	2.85	2.95	2.9	3	3
0	0	0	0	1	1	1.25	1.3	1.55	1.6	2	2	2	2	2	2	2	2	2.05	2	2.05	2.15	2.25	2.1	2.15	2.1	2.4	2.4	2.25	2.35	2.3	2.65	2.5	2.75	2.85	2.65	2.65	2.8	2.8	2.8	2.95	2.9	2.9	3	3	3	3	3	3	3
0	0	0	1	1	1	1.25	1.4	1.6	2	2	2	2	2	2	2	2	2	2	2	2	2.15	2.15	2.25	2.3	2.3	2.4	2.35	2.55	2.3	2.5	2.55	2.7	2.4	2.7	2.65	2.75	2.85	2.7	2.75	2.85	3	3	3	3	3.05	3	3	3	3.05
0	0	0	1	1	1.1	1.2	1.35	1.7	2	2	2	2	2	2	2	2.05	2	2.1	2.05	2.05	2.25	2.25	2.15	2.45	2.5	2.45	2.5	2.5	2.7	2.75	2.75	2.85	2.75	2.6	2.95	2.8	3	3	3	3	3	3.15	3.05	3.1	3	3.05	3.05	3.05	3.15
0	0	0	1	1	1.1	1.5	1.4	2	2	2	2	2	2	2	2	2.05	2.2	2.05	2.1	2.25	2.15	2.3	2.55	2.5	2.65	2.45	2.45	2.6	2.65	2.7	2.8	2.95	2.75	2.9	2.9	2.95	3	3	3	3	3.05	3.1	3.3	3.05	3.05	3.2	3.15	3.15	3.15
0	0	0	1	1	1.25	1.5	1.6	2	2	2	2	2	2	2.05	2.05	2	2.1	2.25	2.2	2.15	2.4	2.6	2.45	2.5	2.5	2.75	2.7	2.7	2.85	2.85	2.75	2.8	2.85	3	3.05	3.05	3	3.1	3.05	3.15	3.15	3.25	3.25	3.1	3.15	3.15	3.15	3.3	3.35
0	0	0	1	1	1.3	1.55	1.7	2	2	2	2	2	2	2.05	2.15	2.3	2.1	2.25	2.45	2.35	2.55	2.45	2.55	2.6	2.7	2.5	2.85	2.8	2.7	2.95	2.95	3.05	3.05	3.05	3	3	3.2	3.2	3.15	3.2	3.1	3.1	3.15	3.5	3.25	3.4	3.2	3.35	3.25
0	0	0	1	1.15	1.3	1.5	2	2	2	2	2	2	2.1	2.15	2.25	2.2	2.2	2.3	2.45	2.5	2.6	2.45	2.7	2.6	2.8	2.95	2.85	2.95	2.85	3	3.05	3.05	3.15	3.15	3.05	3.05	3.1	3.15	3.1	3.25	3.15	3.25	3.2	3.1	3.35	3.55	3.35	3.3	3.4
0	0	0	1	1.2	1.4	1.65	2	2	2	2	2	2.2	2.05	2.1	2.1	2.35	2.35	2.5	2.2	2.55	2.6	2.55	2.65	2.6	2.85	2.9	2.75	2.85	3	3.1	3.1	3.05	3.05	3.2	3.3	3.05	3.15	3.25	3.25	3.15	3.4	3.45	3.4	3.3	3.45	3.4	3.45	3.4	3.35
0	0	0	1	1.35	1.5	2	2	2	2	2	2	2.05	2.15	2.2	2.35	2.3	2.35	2.55	2.4	2.75	2.65	2.75	2.75	2.65	2.95	2.9	3.05	3.2	3.05	3.05	3.05	3.1	3.1	3.2	3.2	3.25	3.15	3.3	3.45	3.1	3.5	3.35	3.35	3.4	3.6	3.65	3.55	3.5	3.55
0	0	0	1.05	1.25	1.4	2	2	2	2	2	2.05	2.1	2.1	2.25	2.55	2.5	2.5	2.45	2.65	2.8	2.85	2.85	2.9	3	3	3.05	3	3	3.05	3.2	3.2	3.25	3.15	3.2	3.25	3.15	3.25	3.3	3.3	3.15	3.4	3.35	3.65	3.3	3.55	3.55	3.6	3.7	3.75
0	0	0	1.05	1.4	1.65	2	2	2	2	2.1	2	2.1	2.25	2.35	2.4	2.4	2.4	2.8	2.75	2.85	2.7	2.95	2.9	3	3	3.1	3	3.1	3.25	3.2	3.2	3.1	3.2	3.3	3.3	3.25	3.45	3.25	3.3	3.25	3.6	3.45	3.55	3.5	3.6	3.8	3.7	3.6	3.7
0	0	0	1.15	1.5	1.65	2	2	2	2.1	2.2	2.1	2.45	2.45	2.4	2.5	2.6	2.7	2.85	2.75	2.8	2.7	3	3.05	3.05	3.05	3.15	3.15	3.15	3.15	3.15	3.15	3.35	3.15	3.4	3.3	3.2	3.55	3.4	3.4	3.45	3.3	3.6	3.7	3.6	3.5	3.6	3.65	3.95	3.9
0	0	1	1.2	1.55	2	2	2	2	2.05	2.15	2.2	2.25	2.3	2.45	2.35	2.75	2.65	2.85	2.9	2.75	3	3.05	3.05	3.05	3.1	3.15	3.15	3.05	3.3	3.35	3.1	3.4	3.35	3.4	3.45	3.3	3.5	3.6	3.6	3.65	3.4	3.7	3.65	3.75	3.85	3.75	3.9	3.8	3.85
0	0	1	1.25	1.45	2	2	2	2.05	2.05	2.15	2.3	2.25	2.3	2.7	2.65	2.5	2.85	2.9	2.75	2.9	3.1	3.2	3.1	3.1	3	3.3	3.1	3.15	3.05	3.25	3.25	3.35	3.25	3.4	3.7	3.5	3.75	3.75	3.6	3.7	3.7	3.9	3.65	3.75	3.8	3.95	3.85	3.8	3.75
0	0	1	1.25	1.6	2	2	2	2	2.05	2.15	2.2	2.55	2.45	2.55	2.6	2.85	2.75	2.9	3	3.05	3.2	3.1	3.1	3.05	3	3.25	3.15	3.15	3.35	3.4	3.5	3.35	3.4	3.7	3.65	3.75	3.65	3.5	3.75	3.75	3.8	3.65	3.95	3.9	3.95	3.9	3.75	4	3.95
0	0	1	1.25	1.65	2	2	2.05	2	2.2	2.1	2.35	2.3	2.45	2.7	2.7	2.85	2.65	3	3.05	3.1	3.2	3.2	3.15	3.2	3.35	3.15	3.3	3.25	3.55	3.55	3.6	3.5	3.6	3.6	3.7	3.75	3.7	3.85	3.75	3.85	3.85	3.85	3.95	4	4.05	3.95	3.95	4.1	4.05
0	0	1.1	1.35	1.75	2	2	2.05	2.1	2.1	2.35	2.4	2.7	2.55	2.75	2.7	2.75	2.85	3.05	3.15	3.3	3.05	3.15	3.15	3.2	3.35	3.35	3.35	3.35	3.45	3.45	3.45	3.5	3.8	3.7	3.55	3.7	3.7	3.7	3.85	3.8	3.95	3.85	4	4.05	3.95	4	4.1	4.2	4.1
0	0	1	1.35	2	2	2	2.05	2.1	2.1	2.45	2.6	2.65	2.7	2.85	2.8	2.9	3	3	3.1	3.1	3.35	3.55	3.4	3.35	3.15	3.55	3.55	3.65	3.55	3.75	3.75	3.65	3.7	3.7	3.7	3.85	3.85	3.8	3.95	3.9	3.9	4	4.1	4.1	4.25	4.2	4.1	4.3	4.2
0	0	1.15	1.5	2	2	2	2.05	2.25	2.25	2.45	2.55	2.65	2.9	2.95	2.95	3.1	3.05	3.3	3.1	3.4	3.1	3.3	3.25	3.5	3.35	3.55	3.5	3.7	3.75	3.5	3.7	3.7	3.8	3.8	3.85	3.8	3.9	4	4	4	4.1	4.05	4.1	4	4.25	4.05	4.2	4.2	4.2
0	0	1.2	1.45	2	2	2	2.05	2.15	2.2	2.35	2.75	2.85	2.8	2.8	3.05	3.05	3.2	3.1	3.15	3.15	3.35	3.45	3.35	3.55	3.55	3.45	3.65	3.75	3.9	3.85	3.7	3.9	3.95	3.85	4.05	3.85	3.95	4	4	3.85	4.15	4.1	4.15	4.1	4.1	4.25	4.05	4.25	4.3
0	0	1.2	1.5	2	2	2.15	2.15	2.2	2.4	2.4	2.6	2.7	2.9	3	3.1	3	3.1	3.2	3.35	3.4	3.2	3.35	3.4	3.65	3.4	3.55	3.5	3.6	3.75	3.65	3.8	3.75	3.9	3.95	3.95	4.15	4.05	4	3.9	4.1	4.15	4.2	4.05	4.3	4.55	4.45	4.2	4.3	4.45
0	0	1.15	1.6	2	2	2.05	2.3	2.45	2.45	2.55	2.75	2.9	2.9	3.25	3	3.05	3.25	3.25	3.4	3.4	3.6	3.3	3.5	3.55	3.7	3.75	3.8	3.45	3.85	3.95	3.95	3.85	4.05	4.05	3.95	4.05	4.25	4.05	4.2	4.15	4.25	4.15	4.4	4.35	4.2	4.35	4.45	4.4	4.4
0	0	1.15	1.5	2	2.05	2.2	2.2	2.55	2.55	2.65	2.85	2.95	3	3.1	3.25	3.25	3.3	3.2	3.45	3.55	3.6	3.55	3.5	3.7	3.75	3.75	3.8	3.85	4.05	3.95	3.95	4	4.05	4	4.2	4.2	4.3	4.3	4.45	4.3	4.25	4.3	4.3	4.4	4.4	4.55	4.55	4.4	4.5
0	0	1.45	2	2	2	2.05	2.45	2.3	2.65	2.4	2.7	3	3.05	3.15	3.3	3.25	3.2	3.25	3.5	3.65	3.45	3.55	3.75	3.65	3.9	3.8	3.95	3.85	3.95	4	4.05	4.15	4.1	4.1	4.25	4.2	4.25	4.25	4.3	4.4	4.15	4.2	4.6	4.5	4.45	4.45	4.6	4.55	4.55
0	0	1.3	2	2	2	2.25	2.3	2.45	2.8	2.85	2.95	3.15	3.2	3.15	3.35	3.2	3.25	3.2	3.45	3.55	3.6	3.55	3.6	3.95	3.9	3.9	4	3.9	4.1	4	4.2	4.2	4.2	4.3	4.3	4.25	4.2	4.3	4.2	4.4	4.45	4.55	4.5	4.5	4.5	4.5	4.45	4.65	4.65
0	0	1.3	2	2	2.1	2.2	2.4	2.6	2.7	2.85	2.95	3.05	3.15	3.2	3.4	3.2	3.45	3.55	3.45	3.55	3.75	3.75	3.8	3.95	3.9	3.85	3.9	4.1	4.15	4.25	4.25	4.15	4.35	4.35	4.25	4.35	4.4	4.45	4.4	4.3	4.55	4.5	4.5	4.3	4.55	4.55	4.75	4.65	4.75
0	0	1.4	2	2	2.05	2.4	2.4	2.3	2.7	2.8	3.05	3.2	3	3.3	3.35	3.25	3.35	3.45	3.7	3.75	3.55	3.75	3.85	3.95	3.95	3.85	4.1	4	4.2	4.2	4.3	4.3	4.4	4.2	4.5	4.3	4.45	4.6	4.4	4.4	4.7	4.45	4.55	4.8	4.75	4.7	4.8	4.95	4.95
0	0	1.4	2	2	2.1	2.4	2.35	2.8	2.75	2.95	3.15	3.15	3.25	3.35	3.5	3.4	3.55	3.7	3.7	3.7	3.55	3.85	4	4.05	4.1	4.05	4.15	4.1	4.3	4.4	4.3	4.3	4.25	4.3	4.3	4.35	4.65	4.5	4.75	4.65	4.45	4.65	4.5	4.75	4.6	4.85	4.65	5	4.95
0	0	1.3	2	2	2.3	2.25	2.65	2.65	2.85	3	3.2	3.2	3.55	3.5	3.4	3.5	3.5	3.8	3.65	3.85	3.85	4.1	4.05	4.05	4.2	4.2	4	4.3	4.1	4.5	4.25	4.6	4.55	4.45	4.4	4.55	4.55	4.65	4.5	4.8	4.7	4.65	4.95	4.7	4.75	4.8	4.85	4.8	4.85
0	0	1.45	2	2.05	2.35	2.3	2.6	2.9	2.9	3.1	3.35	3.15	3.3	3.35	3.6	3.45	3.55	3.75	3.5	3.85	3.8	3.85	4.05	4.1	4.1	4.3	4.1	4.2	4.35	4.25	4.5	4.3	4.3	4.55	4.7	4.6	4.65	4.5	4.7	4.65	4.55	4.8	4.85	4.9	4.8	4.95	4.85	5	5.05
0	0	1.7	2	2	2.4	2.45	2.7	2.85	3.05	3.2	3.3	3.25	3.35	3.5	3.55	3.65	3.6	3.85	3.6	3.95	3.85	4.1	4.05	4.05	4.15	4.3	4.4	4.5	4.5	4.35	4.4	4.45	4.7	4.55	4.75	4.8	4.75	4.75	4.75	4.8	4.65	4.5	4.75	4.95	4.95	4.9	4.9	5	4.85
0	0	1.65	2	2.05	2.45	2.35	2.8	2.95	3.15	3.3	3.1	3.35	3.3	3.45	3.55	3.7	3.95	4.05	4.05	4.05	4.15	4.1	4.45	4.2	4.2	4.4	4.35	4.4	4.4	4.6	4.5	4.55	4.55	4.7	4.8	4.8	4.75	4.8	4.8	5	4.8	4.75	4.95	4.9	5.05	5.1	5.05	5.1	5
0	0	1.4	2.1	2.25	2.3	2.85	2.9	2.85	3.15	3.15	3.2	3.25	3.45	3.55	3.45	3.65	3.8	3.9	3.8	4.2	3.9	4.1	4.15	4.4	4.3	4.45	4.3	4.6	4.45	4.5	4.5	4.65	4.55	4.85	4.7	4.8	5	4.9	5.05	4.75	5.05	4.95	5.05	5.15	5.15	5.1	5.15	5.2	5.1
0	0	1.8	2	2.15	2.25	2.7	2.95	2.9	3.05	3.2	3.35	3.55	3.45	3.6	3.7	3.9	3.8	4	4.05	4.05	4.25	4.3	4.55	4.25	4.5	4.3	4.6	4.4	4.5	4.65	4.6	4.6	4.8	4.75	4.9	4.9	4.9	4.95	5.1	5.05	5.1	5.15	5.15	5.2	5.15	5.25	5.2	5.25	5.3
0	0	2	2.05	2.2	2.7	2.65	2.9	3.05	3.15	3.2	3.3	3.45	3.65	3.55	3.85	3.85	4	4.05	4	4.1	4.3	4.3	4.2	4.15	4.45	4.3	4.45	4.55	4.85	4.7	4.9	4.95	4.85	4.9	4.85	4.95	5	4.8	4.95	4.95	5.15	5.05	5.05	5.15	5.25	5.2	5.4	5.15	5.25
0	0	2	2	2.35	2.65	2.7	2.9	3	3	3.35	3.3	3.2	3.6	3.75	3.95	4	4.1	3.9	4.2	4.35	4.3	4.15	4.35	4.45	4.35	4.5	4.8	4.8	4.6	4.7	4.8	4.85	4.95	4.95	5	5.1	5	5.15	5	5.15	5.05	5.25	5.3	5.3	5.3	5.5	5.25	5.25	5.35
0	1.15	2	2	2.35	2.6	2.65	2.9	3.1	3.3	3.75	3.55	3.7	3.6	3.6	3.95	3.95	4.1	4.05	4.25	4.2	4.25	4.6	4.45	4.55	4.5	4.55	4.55	4.65	4.65	5	5	5	5	5	5.1	4.95	5.1	4.95	5.3	5.15	5.1	5.25	5.3	5.05	5.25	5.4	5.2	5.25	5.4
0	1.25	2	2.15	2.3	2.85	2.85	3.05	3.15	3.25	3.5	3.6	3.6	4	3.95	3.9	4.15	4.1	4.3	4.15	4.55	4.35	4.4	4.35	4.45	4.55	4.8	4.75	4.6	4.8	4.8	4.9	5	5	5.1	4.95	5.15	5.1	5.1	5.2	5.25	5.3	5.45	5.4	5.3	5.55	5.4	5.5	5.55	5.55
0	1.05	2	2.05	2.4	2.6	2.9	3.15	3.15	3.5	3.4	3.7	3.7	3.75	3.95	4	3.9	4.15	4.25	4.2	4.4	4.35	4.65	4.55	4.5	4.65	4.65	4.85	4.7	5	5	4.95	4.95	5.1	5.15	5.1	5.15	5.4	5.1	5.3	5.5	5.35	5.5	5.3	5.45	5.65	5.45	5.35	5.6	5.55
0	1.35	2	2.05	2.5	2.75	2.8	3.15	3.3	3.35	3.45	3.7	3.55	3.7	3.95	3.95	3.9	4.2	4.2	4.5	4.4	4.5	4.5	4.6	4.75	4.75	4.75	4.75	4.9	4.9	5	5.05	5.05	4.95	5.05	5.2	5.25	5.15	5.4	5.4	5.25	5.35	5.45	5.4	5.45	5.45	5.35	5.5	5.55	5.55
0	1.2	2	2	2.5	2.65	3.1	3.2	3.15	3.4	3.45	3.7	3.75	3.8	4.1	3.85	4.25	4.5	4.35	4.3	4.6	4.7	4.75	4.6	4.8	4.9	4.65	4.85	4.9	5.05	5.05	5.25	5.3	5.15	5.2	5.5	5.2	5.25	5.45	5.5	5.8	5.5	5.35	5.35	5.6	5.5	5.55	5.55	5.6	5.75
0	1.3	2	2.05	2.7	3	3.25	3.25	3.35	3.45	3.65	3.65	3.85	4.1	4.2	4.2	4.4	4.4	4.3	4.5	4.6	4.6	4.65	4.85	4.85	4.95	4.95	5.1	5.1	5	4.95	5.1	5.2	5.3	5.25	5.4	5.35	5.45	5.35	5.55	5.45	5.7	5.4	5.7	5.4	5.6	5.75	5.5	5.65	5.65
0	1.15	2	2.25	2.45	2.95	3.2	3.15	3.3	3.35	3.75	3.5	4	3.9	4.1	4.15	4.4	4.35	4.3	4.45	4.55	4.75	4.7	4.8	4.85	4.85	4.95	5.1	5.1	5.25	5.2	5.35	5.25	5.45	5.25	5.35	5.55	5.4	5.35	5.55	5.6	5.7	5.7	5.7	5.75	5.55	5.75	5.75	5.75	5.8
0	1.35	2	2.15	2.65	2.95	3.35	3.4	3.5	3.55	3.75	3.9	4	3.95	4.1	4.5	4.35	4.35	4.45	4.9	4.8	4.55	4.95	4.95	4.8	5.05	5.1	5.1	5	5.05	5.25	5.35	5.3	5.25	5.55	5.45	5.45	5.6	5.65	5.6	5.5	5.7	5.5	5.5	5.65	5.85	5.65	5.9	5.9	5.7
0	1.25	2	2.3	2.6	2.75	3.2	3.3	3.4	3.65	3.65	3.9	4.1	4.05	4.25	4.3	4.4	4.4	4.45	4.65	4.55	4.75	4.9	4.8	5	4.9	5.05	5.2	5.3	5.4	5.2	5.25	5.35	5.45	5.65	5.35	5.35	5.55	5.55	5.75	5.55	5.85	5.6	5.75	5.65	5.9	5.9	5.75	5.75	6.05
0	1.35	2.05	2.3	2.8	3	3.35	3.4	3.45	3.65	3.9	3.95	4.05	4.35	4.4	4.35	4.45	4.7	4.6	4.75	4.75	4.9	4.85	5	4.95	4.95	5.1	5.15	5.15	5.3	5.3	5.45	5.35	5.45	5.55	5.55	5.7	5.55	5.7	5.75	5.95	5.9	5.75	5.9	5.8	5.85	5.9	5.65	6	5.9
0	1.3	2.15	2.4	2.85	3	3.4	3.4	3.65	3.8	3.95	4	4.35	4.2	4.2	4.45	4.55	4.35	4.85	4.65	5	4.85	5.1	5.15	5.1	5.2	5.2	5.35	5.25	5.4	5.55	5.3	5.55	5.65	5.5	5.55	5.65	5.6	5.85	6	5.7	5.85	5.75	5.8	5.8	5.85	5.85	5.95	6	6.05
0	1.6	2	2.25	2.85	3.2	3.1	3.2	3.6	3.65	3.95	4.05	4.2	4.3	4.4	4.55	4.5	4.55	4.65	5	4.85	5	5	5.25	5.1	5.3	5.2	5.45	5.35	5.55	5.7	5.7	5.55	5.55	5.65	6	5.6	5.75	5.75	5.85	5.8	5.9	5.9	6.05	6	6.1	6.05	6.1	6	5.95
0	1.45	1.95	2.55	3	3.05	3.3	3.45	3.65	3.8	4	4	4.05	4.2	4.5	4.4	5	4.7	4.75	5	5.05	4.85	5.15	5.25	5.15	5.25	5.45	5.5	5.4	5.6	5.55	5.6	5.65	5.75	5.55	5.8	5.65	5.65	5.85	5.95	5.8	5.95	5.9	6.05	5.9	6	6.05	6	6.3	6.15
0	1.6	2.05	2.5	2.9	3.15	3.25	3.5	3.85	3.8	4.05	4.35	4.4	4.35	4.8	4.65	4.65	4.85	4.9	4.95	4.95	5	5.15	5.4	5.3	5.2	5.1	5.45	5.85	5.35	5.75	5.8	5.7	5.65	5.8	5.65	5.75	6	5.95	6	5.95	6	6	5.95	6.05	6.15	6.15	6.05	6.15	6.25
0	1.35	2.15	2.4	2.8	3.15	3.2	3.7	3.8	4	4.3	4.3	4.3	4.4	4.65	4.75	4.7	4.75	4.85	4.9	5.15	5.1	5.05	5.15	5.25	5.35	5.35	5.4	5.6	5.7	5.5	5.7	5.85	5.8	5.85	5.8	5.7	5.9	6	5.85	6	6	6.1	6.05	6.05	6.25	6.2	6.1	6.1	6.7
0	1.55	2.2	2.85	3	3.15	3.1	3.6	3.75	4.05	4.1	4.25	4.4	4.55	4.55	4.6	4.65	4.75	4.85	5.1	5.15	5.3	5.25	5.35	5.5	5.4	5.7	5.6	5.45	5.75	5.65	5.75	5.8	5.9	5.95	5.95	6	6	5.8	6.1	6.05	6.15	6.2	6.2	6	6.15	6.25	6.1	6.25	6.35
0	1.6	2.3	2.7	2.9	3.25	3.3	3.55	3.85	4	4.1	4.5	4.45	4.6	4.65	4.75	4.85	5.05	5.05	5.25	5.1	5.35	5.1	5.55	5.55	5.5	5.6	5.5	5.75	5.5	5.95	5.9	5.95	6	5.8	6.05	6	6.05	5.95	6.15	6.15	6.15	6.1	6.1	6.2	6.4	6.2	6.25	6.25	6.4
[truncated: 51 more columns]
